# Supplementary material for: 4-Amino­phenyl naphthalene-1-sulfonate
Source: Acta Crystallogr Sect E Struct Rep Online. 2008 May 21;64(Pt 6):o1124. doi: 10.1107/S1600536808014438 (PMC2961631; doi:10.1107/S1600536808014438)
Supplement: Supplementary file 1 [file e-64-o1124-sup1.cif]

##############################################################################
###                                                                        ###
###        Electronic paper (Acta Crystallographica Section E)             ###
###                                                                        ###
##############################################################################
#                                                                            #
# This CIF contains the data in a paper accepted for publication in Acta     #
# Crystallographica Section E. It conforms to the requirements of Notes      #
# for Authors for Section E, and has been peer reviewed under the auspices   #
# of the IUCr Commission on Journals.                                        #
#                                                                            #
# Full details of the Crystallographic Information File format               #
# are given in the paper "The Crystallographic Information File (CIF):       #
# a New Standard Archive File for Crystallography" by S. R. Hall, F. H.      #
# Allen and I. D. Brown [Acta Cryst. (1991), A47, 655-685].                  #
#                                                                            #
# The current version of the core CIF dictionary is obtainable from          #
# ftp://ftp.iucr.org/pub/cif_core.dic. The current version number is 2.4.    #
#                                                                            #
# Software is freely available for graphical display of the structure(s) in  #
# this CIF.  For information consult the CIF home page http://www.iucr.org/  #
# cif/home.html                                                              #
#                                                                            #
# This file may be used for bona fide research purposes within the           #
# scientific community so long as proper attribution is given to the journal # 
# article from which it was obtained.                                        #
#                                                                            #
##############################################################################
                                             
data_I
_audit_creation_method     SHELXL-97
_chemical_name_systematic
;
4-Aminophenyl naphthalene-1-sulfonate
;
_chemical_name_common     ?
_chemical_formula_moiety     'C16 H13 N O3 S'
_chemical_formula_sum     'C16 H13 N O3 S'
_chemical_formula_iupac     'C16 H13 N O3 S'
_chemical_formula_weight     299.33
_chemical_melting_point     ?
_symmetry_cell_setting     Orthorhombic
_symmetry_space_group_name_H-M     'P 21 21 21'
_symmetry_space_group_name_Hall     'P 2ac 2ab'
loop_
    _symmetry_equiv_pos_as_xyz
    'x, y, z'
    '-x+1/2, -y, z+1/2'
    'x+1/2, -y+1/2, -z'
    '-x, y+1/2, -z+1/2'
_cell_length_a     7.0456(3)
_cell_length_b     12.4789(6)
_cell_length_c     15.8064(8)
_cell_angle_alpha     90.00
_cell_angle_beta     90.00
_cell_angle_gamma     90.00
_cell_volume     1389.72(11)
_cell_formula_units_Z     4
_cell_measurement_reflns_used     4586
_cell_measurement_theta_min     2.8
_cell_measurement_theta_max     25.7
_cell_measurement_temperature     295(2)
_exptl_crystal_description     block
_exptl_crystal_colour     brown
_exptl_crystal_size_max     0.36
_exptl_crystal_size_mid     0.16
_exptl_crystal_size_min     0.16
_exptl_crystal_density_diffrn     1.431
_exptl_crystal_density_meas     ?
_exptl_crystal_density_method     'not measured'
_exptl_crystal_F_000     624
_exptl_absorpt_coefficient_mu     0.242
_exptl_absorpt_correction_type     multi-scan
_exptl_absorpt_process_details     '(<i>SADABS</i>; Sheldrick, 1996)'
_exptl_absorpt_correction_T_min     0.9179
_exptl_absorpt_correction_T_max     0.9623
_exptl_special_details
;
;
_diffrn_ambient_temperature     295(2)
_diffrn_radiation_type     MoK\a
_diffrn_radiation_wavelength     0.71073
_diffrn_radiation_source     'fine-focus sealed tube'
_diffrn_radiation_monochromator     graphite
_diffrn_measurement_device_type     'Bruker Kappa APEXII'
_diffrn_measurement_method     '\w and \f'
_diffrn_detector_area_resol_mean     ?
_diffrn_reflns_number     19808
_diffrn_reflns_av_R_equivalents     0.0297
_diffrn_reflns_av_sigmaI/netI     0.0303
_diffrn_reflns_theta_min     2.08
_diffrn_reflns_theta_max     31.85
_diffrn_reflns_theta_full     25.00
_diffrn_measured_fraction_theta_max     0.976
_diffrn_measured_fraction_theta_full     1.000
_diffrn_reflns_limit_h_min     -10
_diffrn_reflns_limit_h_max     10
_diffrn_reflns_limit_k_min     -18
_diffrn_reflns_limit_k_max     18
_diffrn_reflns_limit_l_min     -23
_diffrn_reflns_limit_l_max     19
_diffrn_standards_number     0
_diffrn_standards_interval_count     ?
_diffrn_standards_interval_time     0
_diffrn_standards_decay_%     0
_refine_special_details
;
;
_reflns_number_total     4629
_reflns_number_gt     3267
_reflns_threshold_expression     I>2\s(I)
_refine_ls_structure_factor_coef     Fsqd
_refine_ls_matrix_type     full
_refine_ls_R_factor_all     0.0799
_refine_ls_R_factor_gt     0.0513
_refine_ls_wR_factor_gt     0.1431
_refine_ls_wR_factor_ref     0.1637
_refine_ls_goodness_of_fit_ref     1.030
_refine_ls_restrained_S_all     1.036
_refine_ls_number_reflns     4629
_refine_ls_number_parameters     190
_refine_ls_number_restraints     2
_refine_ls_hydrogen_treatment     constr
_refine_ls_weighting_scheme     calc
_refine_ls_weighting_details
         'calc w=1/[\s^2^(Fo^2^)+(0.0956P)^2^+0.1498P] where P=(Fo^2^+2Fc^2^)/3'
_atom_sites_solution_hydrogens     geom
_atom_sites_solution_primary     direct
_atom_sites_solution_secondary     difmap
_refine_ls_shift/su_max     0.000
_refine_ls_shift/su_mean     0.000
_refine_diff_density_max     0.437
_refine_diff_density_min     -0.371
_refine_ls_extinction_method     none
_refine_ls_extinction_coef     ?
_refine_ls_abs_structure_details     'Flack (1983), 1972 Friedel pairs'
_refine_ls_abs_structure_Flack     -0.01(10)
loop_
    _atom_type_symbol
    _atom_type_description
    _atom_type_scat_dispersion_real
    _atom_type_scat_dispersion_imag
    _atom_type_scat_source
    'C' 'C' 0.0033 0.0016
                         'International Tables Vol C Tables 4.2.6.8 and 6.1.1.4'
    'H' 'H' 0.0000 0.0000
                         'International Tables Vol C Tables 4.2.6.8 and 6.1.1.4'
    'N' 'N' 0.0061 0.0033
                         'International Tables Vol C Tables 4.2.6.8 and 6.1.1.4'
    'O' 'O' 0.0106 0.0060
                         'International Tables Vol C Tables 4.2.6.8 and 6.1.1.4'
    'S' 'S' 0.1246 0.1234
                         'International Tables Vol C Tables 4.2.6.8 and 6.1.1.4'
_computing_data_collection     'APEX2 (Bruker, 2004)'
_computing_cell_refinement     'APEX2 (Bruker, 2004)'
_computing_data_reduction     'APEX2 (Bruker, 2004)'
_computing_structure_solution     'SHELXS97 (Sheldrick, 2008)'
_computing_structure_refinement     'SHELXL97 (Sheldrick, 2008)'
_computing_molecular_graphics     'PLATON (Spek, 2003)'
_computing_publication_material     'SHELXL97 (Sheldrick, 2008)'
loop_
    _atom_site_type_symbol
    _atom_site_label
    _atom_site_fract_x
    _atom_site_fract_y
    _atom_site_fract_z
    _atom_site_U_iso_or_equiv
    _atom_site_adp_type
    _atom_site_calc_flag
    _atom_site_refinement_flags
    _atom_site_occupancy
    _atom_site_disorder_assembly
    _atom_site_disorder_group
    C C1 0.2028(3) -0.04132(18) 0.71108(14) 0.0415(4) Uani d U 1 . .
    C C2 0.0284(3) -0.0930(2) 0.71475(17) 0.0508(6) Uani d . 1 . .
    H H2 -0.0763 -0.0641 0.6871 0.061 Uiso calc R 1 . .
    C C3 0.0110(3) -0.1874(2) 0.7597(2) 0.0545(6) Uani d . 1 . .
    H H3 -0.1064 -0.2211 0.7637 0.065 Uiso calc R 1 . .
    C C4 0.1674(3) -0.23186(18) 0.79873(15) 0.0443(5) Uani d . 1 . .
    C C5 0.3412(3) -0.18155(19) 0.79520(16) 0.0488(5) Uani d . 1 . .
    H H5 0.4463 -0.2117 0.8217 0.059 Uiso calc R 1 . .
    C C6 0.3577(3) -0.08513(19) 0.75158(17) 0.0503(5) Uani d . 1 . .
    H H6 0.4740 -0.0500 0.7497 0.060 Uiso calc R 1 . .
    C C7 0.2918(4) -0.0253(2) 0.51224(15) 0.0462(5) Uani d . 1 . .
    C C8 0.4146(4) -0.1082(2) 0.5015(2) 0.0569(6) Uani d . 1 . .
    H H8 0.5286 -0.1097 0.5311 0.068 Uiso calc R 1 . .
    C C9 0.3689(6) -0.1918(2) 0.4455(2) 0.0699(8) Uani d . 1 . .
    H H9 0.4551 -0.2472 0.4370 0.084 Uiso calc R 1 . .
    C C10 0.2039(6) -0.1927(2) 0.40449(19) 0.0634(7) Uani d . 1 . .
    H H10 0.1759 -0.2496 0.3685 0.076 Uiso calc R 1 . .
    C C11 0.0689(4) -0.1083(2) 0.41450(18) 0.0539(6) Uani d . 1 . .
    C C12 -0.1042(5) -0.1111(3) 0.3724(2) 0.0664(8) Uani d . 1 . .
    H H12 -0.1329 -0.1691 0.3377 0.080 Uiso calc R 1 . .
    C C13 -0.2326(5) -0.0302(3) 0.38116(19) 0.0685(8) Uani d . 1 . .
    H H13 -0.3481 -0.0328 0.3527 0.082 Uiso calc R 1 . .
    C C14 -0.1884(4) 0.0572(3) 0.43368(18) 0.0621(7) Uani d . 1 . .
    H H14 -0.2748 0.1131 0.4393 0.074 Uiso calc R 1 . .
    C C15 -0.0212(4) 0.0612(2) 0.47630(17) 0.0515(6) Uani d . 1 . .
    H H15 0.0046 0.1198 0.5108 0.062 Uiso calc R 1 . .
    C C16 0.1133(3) -0.02101(18) 0.46937(15) 0.0451(5) Uani d . 1 . .
    N N1 0.1446(3) -0.32773(15) 0.83938(13) 0.0487(5) Uani d . 1 . .
    H H1A 0.2400 -0.3580 0.8635 0.058 Uiso calc R 1 . .
    H H1B 0.0348 -0.3578 0.8408 0.058 Uiso calc R 1 . .
    O O1 0.2166(3) 0.05975(15) 0.66776(12) 0.0592(5) Uani d U 1 . .
    O O2 0.3197(4) 0.17748(15) 0.55522(14) 0.0706(6) Uani d . 1 . .
    O O3 0.5453(3) 0.04850(19) 0.61441(14) 0.0659(6) Uani d . 1 . .
    S S1 0.35628(9) 0.07323(5) 0.58673(4) 0.04995(18) Uani d U 1 . .
loop_
    _atom_site_aniso_label
    _atom_site_aniso_U_11
    _atom_site_aniso_U_22
    _atom_site_aniso_U_33
    _atom_site_aniso_U_12
    _atom_site_aniso_U_13
    _atom_site_aniso_U_23
    C1 0.0433(10) 0.0422(9) 0.0391(11) -0.0016(8) -0.0002(9) -0.0121(8)
    C2 0.0377(10) 0.0564(14) 0.0584(15) -0.0005(9) -0.0021(10) 0.0099(12)
    C3 0.0381(10) 0.0611(15) 0.0644(16) -0.0067(10) -0.0023(10) 0.0090(14)
    C4 0.0447(11) 0.0441(11) 0.0440(12) -0.0009(9) 0.0012(9) 0.0003(9)
    C5 0.0444(11) 0.0485(12) 0.0535(14) -0.0027(10) -0.0119(10) -0.0009(11)
    C6 0.0442(10) 0.0461(12) 0.0607(15) -0.0082(10) -0.0094(11) -0.0036(11)
    C7 0.0534(12) 0.0399(11) 0.0452(12) -0.0093(9) 0.0063(10) -0.0008(10)
    C8 0.0586(14) 0.0531(14) 0.0591(17) 0.0050(11) 0.0030(13) 0.0016(12)
    C9 0.093(2) 0.0475(14) 0.0694(19) 0.0115(15) 0.0126(18) -0.0080(14)
    C10 0.088(2) 0.0484(14) 0.0536(15) -0.0082(13) 0.0071(15) -0.0097(13)
    C11 0.0719(15) 0.0475(13) 0.0423(13) -0.0153(11) 0.0063(12) -0.0005(11)
    C12 0.083(2) 0.0687(18) 0.0474(15) -0.0234(16) -0.0050(14) -0.0016(14)
    C13 0.0637(17) 0.092(2) 0.0500(15) -0.0171(16) -0.0091(13) 0.0141(17)
    C14 0.0585(14) 0.0730(19) 0.0547(15) 0.0032(13) 0.0028(12) 0.0103(14)
    C15 0.0569(13) 0.0520(14) 0.0456(13) -0.0040(10) 0.0064(10) 0.0026(11)
    C16 0.0550(12) 0.0409(11) 0.0395(11) -0.0095(9) 0.0054(10) 0.0018(9)
    N1 0.0379(8) 0.0452(10) 0.0631(13) -0.0036(8) -0.0047(9) 0.0182(9)
    O1 0.0663(10) 0.0520(9) 0.0594(10) -0.0055(8) 0.0036(8) -0.0032(8)
    O2 0.0897(16) 0.0419(10) 0.0803(14) -0.0233(10) 0.0025(12) 0.0052(10)
    O3 0.0465(9) 0.0750(14) 0.0763(13) -0.0157(9) 0.0011(9) -0.0054(11)
    S1 0.0510(3) 0.0416(3) 0.0573(4) -0.0135(2) 0.0011(3) -0.0021(3)
_geom_special_details
;
;
loop_
    _geom_bond_atom_site_label_1
    _geom_bond_atom_site_label_2
    _geom_bond_site_symmetry_2
    _geom_bond_distance
    _geom_bond_publ_flag
    C1 C6 . 1.378(3) ?
    C1 C2 . 1.389(3) ?
    C1 O1 . 1.438(3) ?
    C2 C3 . 1.381(4) ?
    C2 H2 . 0.9300 ?
    C3 C4 . 1.380(3) ?
    C3 H3 . 0.9300 ?
    C4 N1 . 1.368(3) ?
    C4 C5 . 1.377(3) ?
    C5 C6 . 1.392(3) ?
    C5 H5 . 0.9300 ?
    C6 H6 . 0.9300 ?
    C7 C8 . 1.360(4) ?
    C7 C16 . 1.430(3) ?
    C7 S1 . 1.762(3) ?
    C8 C9 . 1.404(4) ?
    C8 H8 . 0.9300 ?
    C9 C10 . 1.332(5) ?
    C9 H9 . 0.9300 ?
    C10 C11 . 1.428(5) ?
    C10 H10 . 0.9300 ?
    C11 C12 . 1.390(4) ?
    C11 C16 . 1.427(3) ?
    C12 C13 . 1.362(5) ?
    C12 H12 . 0.9300 ?
    C13 C14 . 1.406(5) ?
    C13 H13 . 0.9300 ?
    C14 C15 . 1.358(4) ?
    C14 H14 . 0.9300 ?
    C15 C16 . 1.401(4) ?
    C15 H15 . 0.9300 ?
    N1 H1A . 0.8600 ?
    N1 H1B . 0.8600 ?
    O2 S1 . 1.417(2) ?
    O3 S1 . 1.436(2) ?
    O1 S1 . 1.624(2) ?
loop_
    _geom_angle_atom_site_label_1
    _geom_angle_atom_site_label_2
    _geom_angle_atom_site_label_3
    _geom_angle_site_symmetry_1
    _geom_angle_site_symmetry_3
    _geom_angle
    _geom_angle_publ_flag
    C6 C1 C2 . . 119.8(2) ?
    C6 C1 O1 . . 121.0(2) ?
    C2 C1 O1 . . 119.1(2) ?
    C3 C2 C1 . . 119.7(2) ?
    C3 C2 H2 . . 120.1 ?
    C1 C2 H2 . . 120.1 ?
    C4 C3 C2 . . 120.1(2) ?
    C4 C3 H3 . . 119.9 ?
    C2 C3 H3 . . 119.9 ?
    N1 C4 C5 . . 121.5(2) ?
    N1 C4 C3 . . 117.9(2) ?
    C5 C4 C3 . . 120.6(2) ?
    C4 C5 C6 . . 119.2(2) ?
    C4 C5 H5 . . 120.4 ?
    C6 C5 H5 . . 120.4 ?
    C1 C6 C5 . . 120.5(2) ?
    C1 C6 H6 . . 119.8 ?
    C5 C6 H6 . . 119.8 ?
    C8 C7 C16 . . 121.9(2) ?
    C8 C7 S1 . . 116.8(2) ?
    C16 C7 S1 . . 121.19(19) ?
    C7 C8 C9 . . 119.9(3) ?
    C7 C8 H8 . . 120.1 ?
    C9 C8 H8 . . 120.1 ?
    C10 C9 C8 . . 120.9(3) ?
    C10 C9 H9 . . 119.6 ?
    C8 C9 H9 . . 119.6 ?
    C9 C10 C11 . . 121.4(3) ?
    C9 C10 H10 . . 119.3 ?
    C11 C10 H10 . . 119.3 ?
    C12 C11 C16 . . 120.2(3) ?
    C12 C11 C10 . . 120.8(3) ?
    C16 C11 C10 . . 119.0(3) ?
    C13 C12 C11 . . 121.0(3) ?
    C13 C12 H12 . . 119.5 ?
    C11 C12 H12 . . 119.5 ?
    C12 C13 C14 . . 119.2(3) ?
    C12 C13 H13 . . 120.4 ?
    C14 C13 H13 . . 120.4 ?
    C15 C14 C13 . . 120.9(3) ?
    C15 C14 H14 . . 119.5 ?
    C13 C14 H14 . . 119.5 ?
    C14 C15 C16 . . 121.4(3) ?
    C14 C15 H15 . . 119.3 ?
    C16 C15 H15 . . 119.3 ?
    C15 C16 C11 . . 117.3(2) ?
    C15 C16 C7 . . 125.8(2) ?
    C11 C16 C7 . . 116.9(2) ?
    C4 N1 H1A . . 120.0 ?
    C4 N1 H1B . . 120.0 ?
    H1A N1 H1B . . 120.0 ?
    C1 O1 S1 . . 120.50(15) ?
    O2 S1 O3 . . 118.25(13) ?
    O2 S1 O1 . . 105.20(13) ?
    O3 S1 O1 . . 107.43(12) ?
    O2 S1 C7 . . 111.02(13) ?
    O3 S1 C7 . . 107.04(13) ?
    O1 S1 C7 . . 107.38(11) ?
loop_
    _geom_torsion_atom_site_label_1
    _geom_torsion_atom_site_label_2
    _geom_torsion_atom_site_label_3
    _geom_torsion_atom_site_label_4
    _geom_torsion_site_symmetry_1
    _geom_torsion_site_symmetry_2
    _geom_torsion_site_symmetry_3
    _geom_torsion_site_symmetry_4
    _geom_torsion
    _geom_torsion_publ_flag
    C6 C1 C2 C3 . . . . 0.7(4) ?
    O1 C1 C2 C3 . . . . -176.8(2) ?
    C1 C2 C3 C4 . . . . -1.9(4) ?
    C2 C3 C4 N1 . . . . -177.2(2) ?
    C2 C3 C4 C5 . . . . 1.6(4) ?
    N1 C4 C5 C6 . . . . 178.7(2) ?
    C3 C4 C5 C6 . . . . -0.1(4) ?
    C2 C1 C6 C5 . . . . 0.9(4) ?
    O1 C1 C6 C5 . . . . 178.3(2) ?
    C4 C5 C6 C1 . . . . -1.1(4) ?
    C16 C7 C8 C9 . . . . 1.4(4) ?
    S1 C7 C8 C9 . . . . 177.6(2) ?
    C7 C8 C9 C10 . . . . -2.0(5) ?
    C8 C9 C10 C11 . . . . 1.2(5) ?
    C9 C10 C11 C12 . . . . -178.9(3) ?
    C9 C10 C11 C16 . . . . 0.4(4) ?
    C16 C11 C12 C13 . . . . 1.4(4) ?
    C10 C11 C12 C13 . . . . -179.4(3) ?
    C11 C12 C13 C14 . . . . 0.0(4) ?
    C12 C13 C14 C15 . . . . -0.8(4) ?
    C13 C14 C15 C16 . . . . 0.3(4) ?
    C14 C15 C16 C11 . . . . 1.1(4) ?
    C14 C15 C16 C7 . . . . -179.1(2) ?
    C12 C11 C16 C15 . . . . -1.9(4) ?
    C10 C11 C16 C15 . . . . 178.9(2) ?
    C12 C11 C16 C7 . . . . 178.3(2) ?
    C10 C11 C16 C7 . . . . -1.0(3) ?
    C8 C7 C16 C15 . . . . -179.7(3) ?
    S1 C7 C16 C15 . . . . 4.3(3) ?
    C8 C7 C16 C11 . . . . 0.1(3) ?
    S1 C7 C16 C11 . . . . -175.90(18) ?
    C6 C1 O1 S1 . . . . 63.1(3) ?
    C2 C1 O1 S1 . . . . -119.4(2) ?
    C1 O1 S1 O2 . . . . 174.10(17) ?
    C1 O1 S1 O3 . . . . -59.1(2) ?
    C1 O1 S1 C7 . . . . 55.8(2) ?
    C8 C7 S1 O2 . . . . 137.0(2) ?
    C16 C7 S1 O2 . . . . -46.8(2) ?
    C8 C7 S1 O3 . . . . 6.6(2) ?
    C16 C7 S1 O3 . . . . -177.21(18) ?
    C8 C7 S1 O1 . . . . -108.5(2) ?
    C16 C7 S1 O1 . . . . 67.7(2) ?
loop_
    _geom_hbond_atom_site_label_D
    _geom_hbond_atom_site_label_H
    _geom_hbond_atom_site_label_A
    _geom_hbond_site_symmetry_A
    _geom_hbond_distance_DH
    _geom_hbond_distance_HA
    _geom_hbond_distance_DA
    _geom_hbond_angle_DHA
    _geom_hbond_publ_flag
    C6 H6 O3 . 0.93 2.52 3.038(3) 116 Y
    C8 H8 O3 . 0.93 2.38 2.804(4) 108 Y
    C15 H15 O2 . 0.93 2.44 3.071(4) 125 Y
    N1 H1B O1 4_546 0.86 2.05 2.909(3) 173 Y
    N1 H1A O3 4_646 0.86 1.94 2.773(3) 162 Y
    C6 H6 Cg 2_555 0.93 2.84 3.380(3) 107 Y
data_global
_journal_date_recd_electronic     2008-05-12
_journal_date_accepted     2008-05-13
_journal_name_full     'Acta Crystallographica, Section E'
_journal_year     2008
_journal_volume     64
_journal_issue      6
_journal_page_first     o1124
_journal_page_last     o1124
_journal_paper_category     QO
_journal_coeditor_code     IS2293
_publ_contact_author_name     'V.Manivannan'
_publ_contact_author_address
;
Department of Physics
Presidency College
Chennai 600 005
India
;
_publ_contact_author_email     manivan_1999@yahoo.com
_publ_contact_author_fax     ?
_publ_contact_author_phone     '04426187785'
_publ_section_title
;
4-Aminophenyl naphthalene-1-sulfonate
;
loop_
    _publ_author_name
    _publ_author_address
    'Jasmine P. Vennila'
;
Department of Physics
Panimalar Institute of Technology
Chennai 600 095
India
;
    'R. Thilagavathi'
;
Department of Chemistry
SRM University
Ramapuram
Chennai 600 089
India
;
    'R. Kavipriya'
;
Department of Chemistry
SRM University
Ramapuram
Chennai 600 089
India
;
    'Helen P. Kavitha'
;
Department of Chemistry
SRM University
Ramapuram
Chennai 600 089
India
;
    'V. Manivannan'
;
Department of Physics
Presidency College
Chennai 600 005
India
;
