# Supplementary material for: 4-Amino­phenyl naphthalene-1-sulfonate
Source: Acta Crystallogr Sect E Struct Rep Online. 2008 May 21;64(Pt 6):o1124. doi: 10.1107/S1600536808014438 (PMC2961631; doi:10.1107/S1600536808014438)
Supplement: Supplementary file 2 [file e-64-o1124-Isup2.hkl]

#
# h,k,l, Fc-squared, Fo-squared, sigma(Fo-squared) and status flag
#
data_I
_shelx_title ' HELENKAVITHAHPK1 in P2(1)2(1)2(1)/C16 H13 N1 O3 S1'
_shelx_refln_list_code          4
_shelx_F_calc_maximum      172.97
_exptl_crystal_F_000       624.00
_reflns_d_resolution_high  0.6733
 
loop_
 _symmetry_equiv_pos_as_xyz
 'x, y, z'
 '-x+1/2, -y, z+1/2'
 'x+1/2, -y+1/2, -z'
 '-x, y+1/2, -z+1/2'
 
_cell_length_a     7.0456
_cell_length_b    12.4789
_cell_length_c    15.8064
_cell_angle_alpha  90.000
_cell_angle_beta   90.000
_cell_angle_gamma  90.000
 
_shelx_F_squared_multiplier     1.000
 
loop_
 _refln_index_h
 _refln_index_k
 _refln_index_l
 _refln_F_squared_calc
 _refln_F_squared_meas
 _refln_F_squared_sigma
 _refln_observed_status
   2   0   0     1519.82     1590.36     36.55 o
   4   0   0      551.26      772.19     23.12 o
   6   0   0      638.77      600.03     20.85 o
   8   0   0       12.94       19.72      4.72 o
  10   0   0       10.78        9.15      4.91 o
   1   1   0    11515.87    11338.62    104.25 o
   2   1   0      853.69     1017.78     10.20 o
   3   1   0       60.30       94.31      1.65 o
   4   1   0      540.76      589.60      6.78 o
   5   1   0      626.18      573.53     10.21 o
   6   1   0       13.31        7.60      2.71 o
   7   1   0        0.41       -2.01      2.01 o
   8   1   0       54.00       54.46      4.72 o
   9   1   0        4.19        3.06      1.91 o
  10   1   0        1.29       -1.36      1.36 o
   0   2   0    10079.53     9338.59    157.10 o
   1   2   0     1557.83     1623.49     10.96 o
   2   2   0       45.32       19.68      0.46 o
   3   2   0       31.41       78.23      1.20 o
   4   2   0      123.60      130.87      3.40 o
   5   2   0        7.54       12.43      1.11 o
   6   2   0       63.45       57.99      4.97 o
   7   2   0        7.56        8.49      1.91 o
   8   2   0        0.64       -1.35      2.67 o
   9   2   0        0.01       -2.45      2.45 o
  10   2   0        0.04        0.57      1.38 o
   1   3   0      426.17      504.32      3.71 o
   2   3   0      122.28       81.57      1.12 o
   3   3   0       25.45       27.28      0.67 o
   4   3   0        0.30       -0.41      0.41 o
   5   3   0       73.27       93.85      2.07 o
   6   3   0       85.71       75.25      3.10 o
   7   3   0       83.37       82.20      2.72 o
   8   3   0       52.35       50.26      1.67 o
   9   3   0        0.13       -0.81      0.90 o
  10   3   0        2.23       -1.25      1.25 o
   0   4   0      289.65      285.82      3.95 o
   1   4   0      977.45     1058.87      7.45 o
   2   4   0     1241.46     1238.73     10.09 o
   3   4   0      239.15      363.06      3.66 o
   4   4   0      239.23      284.40      3.20 o
   5   4   0      590.48      585.83      5.52 o
   6   4   0        9.43        8.89      0.94 o
   7   4   0      127.19      134.53      2.81 o
   8   4   0        3.30        4.70      0.98 o
   9   4   0       12.30       16.11      1.40 o
  10   4   0        3.80        4.13      1.42 o
   1   5   0      172.71      161.14      1.88 o
   2   5   0      313.41      317.68      3.05 o
   3   5   0      371.51      450.99      4.52 o
   4   5   0       48.76       51.97      1.34 o
   5   5   0        5.22        9.27      0.85 o
   6   5   0      152.99      160.41      2.81 o
   7   5   0        1.77        2.02      1.03 o
   8   5   0        9.70       14.50      1.76 o
   9   5   0       19.88       20.46      1.77 o
  10   5   0        0.02        0.92      3.38 o
   0   6   0      992.02      836.57     11.06 o
   1   6   0      152.23      147.81      2.13 o
   2   6   0      276.86      405.65      3.83 o
   3   6   0        4.18        9.51      0.67 o
   4   6   0       46.61       45.71      1.21 o
   5   6   0        3.07        2.80      0.70 o
   6   6   0       36.92       37.92      1.49 o
   7   6   0        1.51        3.15      1.14 o
   8   6   0        0.02        0.42      1.23 o
   9   6   0        1.28       -0.93      1.58 o
   1   7   0     1932.51     1816.71     17.78 o
   2   7   0      140.66      203.82      2.50 o
   3   7   0        0.26       -0.51      0.51 o
   4   7   0       24.59       26.08      1.06 o
   5   7   0      298.18      296.95      3.92 o
   6   7   0       81.98       85.29      2.58 o
   7   7   0        2.54       -1.36      1.36 o
   8   7   0       12.09       14.62      2.05 o
   9   7   0       25.86       22.42      2.49 o
   0   8   0     5062.15     5205.55     68.35 o
   1   8   0       50.18       45.47      1.45 o
   2   8   0      275.73      263.41      3.33 o
   3   8   0       59.20       68.76      1.68 o
   4   8   0       24.57       25.75      1.22 o
   5   8   0       58.30       55.74      1.79 o
   6   8   0      331.39      296.24      4.92 o
   7   8   0       26.94       24.98      1.97 o
   8   8   0       15.08       12.07      2.17 o
   9   8   0        7.61        6.41      2.28 o
   1   9   0       86.89       74.64      1.99 o
   2   9   0       49.89       50.95      1.59 o
   3   9   0      123.41      135.00      2.71 o
   4   9   0        6.64        4.93      1.04 o
   5   9   0       98.44      101.14      2.67 o
   6   9   0       43.74       49.92      2.13 o
   7   9   0       17.93       18.22      2.19 o
   8   9   0       10.70       10.76      2.16 o
   9   9   0        0.00       -1.66      2.31 o
   0  10   0       11.55       16.52      1.99 o
   1  10   0        0.05       -0.90      0.90 o
   2  10   0       47.28       48.49      2.30 o
   3  10   0        0.05       -0.94      0.94 o
   4  10   0       17.07       17.65      1.48 o
   5  10   0       17.28       18.78      1.80 o
   6  10   0        1.22       -1.18      1.18 o
   7  10   0        8.51       11.83      1.80 o
   8  10   0        0.85       -1.75      2.10 o
   1  11   0      139.42      124.24      3.59 o
   2  11   0      323.62      327.49      6.12 o
   3  11   0       61.41       63.19      2.72 o
   4  11   0       35.12       31.64      2.24 o
   5  11   0        0.06        0.88      1.63 o
   6  11   0       46.02       53.47      3.01 o
   7  11   0       24.38       24.00      5.20 o
   8  11   0        7.62        8.17      3.51 o
   0  12   0       75.32       84.49      5.74 o
   1  12   0        0.38       -1.49      1.49 o
   2  12   0        2.60        0.60      1.35 o
   3  12   0      123.32      120.67      3.80 o
   4  12   0      118.96      111.43      3.68 o
   5  12   0       48.25       55.24      3.31 o
   6  12   0       82.40       95.90      4.17 o
   7  12   0       21.43       23.24      3.73 o
   1  13   0        4.41        1.55      1.84 o
   2  13   0        0.05        0.01      2.66 o
   3  13   0       18.63       20.77      2.47 o
   4  13   0        0.07       -1.05      1.63 o
   5  13   0       54.97       59.38      3.67 o
   6  13   0        6.88        9.99      2.44 o
   7  13   0        0.06        0.17      2.75 o
   0  14   0       45.47       41.60      5.00 o
   1  14   0        8.96        4.45      2.26 o
   2  14   0        0.05        0.13      1.88 o
   3  14   0        5.43        7.21      2.38 o
   4  14   0        7.31        4.96      2.37 o
   5  14   0        0.92        1.19      2.53 o
   6  14   0        2.87        3.24      2.83 o
   1  15   0        6.71        5.45      2.92 o
   2  15   0       13.06       21.73      3.09 o
   3  15   0        0.79       -0.55      2.17 o
   4  15   0        2.95        5.54      3.43 o
   5  15   0       13.12       20.12      4.67 o
   6  15   0        5.83        0.10      4.78 o
   0  16   0       30.75       40.61      5.91 o
   1  16   0        2.82        3.50      2.51 o
   2  16   0        0.00       -0.23      2.29 o
   3  16   0        5.85        4.49      3.08 o
   4  16   0        1.80       -1.53      3.74 o
   5  16   0        4.22        7.71      5.82 o
   1  17   0        0.03        0.87      2.63 o
   2  17   0        9.84       14.77      3.39 o
   3  17   0        0.00       -1.89      3.81 o
   0  18   0        2.46       -1.42      7.23 o
   1  18   0        3.15       -0.20      4.43 o
   2  18   0        6.92       -0.18      9.55 o
   1   0   1      401.97      381.81      3.79 o
   2   0   1     6002.09     6194.19     64.62 o
   3   0   1      641.88      548.90      8.15 o
   4   0   1     1022.40     1258.65     31.28 o
   5   0   1      329.71      224.85      7.04 o
   6   0   1      145.92      140.20      7.99 o
   7   0   1        7.95        6.64      2.45 o
   8   0   1       20.96       21.61      2.25 o
   9   0   1       11.34       13.61      2.08 o
  10   0   1        0.37       -1.53      2.21 o
 -10   1   1        7.30       10.33      1.93 o
  -9   1   1       21.71       22.27      2.00 o
  -8   1   1       26.30       28.60      3.82 o
  -7   1   1       71.00       70.26      4.90 o
  -6   1   1      783.93      764.30     17.80 o
  -5   1   1       73.19       60.49      4.62 o
  -4   1   1       53.04       91.63      2.52 o
  -3   1   1      550.95      519.50      5.15 o
  -2   1   1      687.76      738.33      8.01 o
  -1   1   1      634.47      803.87      6.76 o
   0   1   1      242.00      214.34      6.67 o
   1   1   1      612.41      788.36      6.55 o
   2   1   1      676.77      721.38      6.57 o
   3   1   1      571.77      531.12      8.99 o
   4   1   1       50.66       85.18      2.64 o
   5   1   1       70.60       63.13      3.76 o
   6   1   1      784.73      776.27     17.89 o
   7   1   1       67.63       74.37      3.99 o
   8   1   1       26.06       30.48      2.87 o
   9   1   1       22.20       25.17      3.46 o
  10   1   1        7.08        6.98      3.14 o
 -10   2   1        3.34        0.12      1.10 o
  -9   2   1        8.55       10.19      1.02 o
  -8   2   1        0.18       -0.72      0.72 o
  -7   2   1      104.49       98.82      3.69 o
  -6   2   1       47.20       41.36      3.64 o
  -5   2   1      492.65      442.89      7.00 o
  -4   2   1      461.80      596.89      7.64 o
  -3   2   1      280.02      313.56      3.34 o
  -2   2   1      692.50      711.14      5.91 o
  -1   2   1     2150.98     2290.47     16.71 o
   0   2   1     1004.92     1042.98      8.04 o
   1   2   1     2198.13     2348.68     15.05 o
   2   2   1      714.73      732.59      7.13 o
   3   2   1      273.35      309.86      3.13 o
   4   2   1      464.74      598.05      7.74 o
   5   2   1      495.66      444.80      6.12 o
   6   2   1       44.45       40.58      3.01 o
   7   2   1      105.34      109.84      3.66 o
   8   2   1        0.16       -1.25      1.25 o
   9   2   1        8.30        3.48      1.76 o
  10   2   1        3.39        0.35      3.62 o
 -10   3   1        8.16        6.19      1.39 o
  -9   3   1        2.32        4.04      1.03 o
  -8   3   1       10.53       10.13      1.23 o
  -7   3   1        0.24       -0.57      0.71 o
  -6   3   1      248.32      236.72      3.58 o
  -5   3   1      191.86      180.26      2.38 o
  -4   3   1      320.95      413.12      4.00 o
  -3   3   1      120.00       85.28      1.22 o
  -2   3   1      991.04     1130.54      9.15 o
  -1   3   1      170.87      136.60      1.45 o
   0   3   1     1447.85     1246.78      9.29 o
   1   3   1      176.13      143.84      1.30 o
   2   3   1      980.38     1130.68      8.41 o
   3   3   1      118.90       84.91      1.35 o
   4   3   1      337.99      430.82      4.17 o
   5   3   1      193.05      184.14      3.29 o
   6   3   1      249.42      240.59      5.83 o
   7   3   1        0.21        0.25      1.50 o
   8   3   1       10.60        6.90      1.75 o
   9   3   1        2.57        1.76      1.41 o
  10   3   1        8.22        7.97      4.95 o
 -10   4   1        1.01       -1.51      1.51 o
  -9   4   1       21.38       22.89      1.57 o
  -8   4   1        6.82        7.98      1.17 o
  -7   4   1       73.29       71.76      2.08 o
  -6   4   1       70.72       68.38      2.02 o
  -5   4   1      438.28      450.97      4.48 o
  -4   4   1       28.33       33.23      0.88 o
  -3   4   1      576.66      592.64      5.58 o
  -2   4   1      773.08      800.74      7.17 o
  -1   4   1      310.08      282.19      2.79 o
   0   4   1      454.24      295.87      2.84 o
   1   4   1      300.59      268.83      2.31 o
   2   4   1      780.48      812.09      6.53 o
   3   4   1      589.13      612.92      5.60 o
   4   4   1       30.21       32.98      0.93 o
   5   4   1      436.15      453.22      4.44 o
   6   4   1       72.62       67.85      1.87 o
   7   4   1       72.61       69.47      2.04 o
   8   4   1        7.00        7.12      1.07 o
   9   4   1       21.58       23.35      1.64 o
  10   4   1        0.99        0.93      1.54 o
 -10   5   1        2.35        4.61      3.55 o
  -9   5   1        6.58        4.36      1.66 o
  -8   5   1        2.08        0.79      1.05 o
  -7   5   1       60.00       57.76      2.35 o
  -6   5   1       26.53       23.69      1.22 o
  -5   5   1      146.33      141.48      2.42 o
  -4   5   1       25.37       23.93      0.85 o
  -3   5   1      153.13      188.25      2.37 o
  -2   5   1      412.46      511.16      4.67 o
  -1   5   1       92.21       68.50      1.59 o
   0   5   1     1015.68      893.69      7.74 o
   1   5   1       86.92       61.32      1.57 o
   2   5   1      402.57      504.26      4.47 o
   3   5   1      152.57      183.38      2.34 o
   4   5   1       24.74       23.47      0.85 o
   5   5   1      148.77      144.25      2.28 o
   6   5   1       26.07       24.15      1.16 o
   7   5   1       61.21       63.75      2.10 o
   8   5   1        2.16        1.91      1.06 o
   9   5   1        6.74        4.40      2.28 o
  10   5   1        2.41        1.93      3.36 o
  -9   6   1        1.03       -0.23      1.61 o
  -8   6   1       16.06       16.49      1.72 o
  -7   6   1       99.61       92.66      3.44 o
  -6   6   1      112.32       98.26      2.17 o
  -5   6   1       60.55       50.38      1.43 o
  -4   6   1        2.61        3.48      0.60 o
  -3   6   1       35.50       50.16      1.24 o
  -2   6   1      335.00      268.59      2.95 o
  -1   6   1      258.43      294.97      3.80 o
   0   6   1        3.12       -0.42      0.42 o
   1   6   1      251.09      285.73      3.40 o
   2   6   1      327.80      258.78      2.67 o
   3   6   1       37.97       53.15      1.21 o
   4   6   1        1.91        2.24      0.55 o
   5   6   1       58.60       45.90      1.26 o
   6   6   1      114.79      104.36      2.56 o
   7   6   1       99.34       93.16      3.25 o
   8   6   1       16.59       19.43      1.71 o
   9   6   1        0.91        0.46      2.14 o
  -9   7   1        1.88        0.33      1.80 o
  -8   7   1        1.53        5.73      1.77 o
  -7   7   1       77.58       82.83      2.80 o
  -6   7   1      119.73      109.94      2.72 o
  -5   7   1      136.17      129.62      2.42 o
  -4   7   1        7.17        9.10      0.99 o
  -3   7   1      215.47      227.64      2.95 o
  -2   7   1      435.57      436.21      4.61 o
  -1   7   1      224.24      214.49      3.80 o
   0   7   1      486.35      541.77      5.92 o
   1   7   1      225.92      219.34      3.10 o
   2   7   1      422.88      426.48      4.14 o
   3   7   1      214.66      226.75      2.82 o
   4   7   1        6.59        7.26      0.75 o
   5   7   1      135.47      127.49      2.39 o
   6   7   1      120.70      108.40      2.37 o
   7   7   1       78.17       84.03      2.46 o
   8   7   1        1.75        4.88      2.15 o
   9   7   1        1.88        3.42      1.88 o
  -9   8   1       12.86       16.93      2.92 o
  -8   8   1       17.60       18.01      2.33 o
  -7   8   1       24.22       29.94      2.60 o
  -6   8   1       81.62       76.10      2.36 o
  -5   8   1       89.07       90.90      2.41 o
  -4   8   1       39.40       42.53      1.53 o
  -3   8   1      169.11      162.36      2.88 o
  -2   8   1      637.83      666.31      7.09 o
  -1   8   1      190.92      199.43      3.09 o
   0   8   1      184.58      179.70      3.37 o
   1   8   1      188.18      198.47      3.61 o
   2   8   1      639.90      653.05      7.23 o
   3   8   1      168.47      159.58      2.47 o
   4   8   1       40.64       44.55      1.42 o
   5   8   1       87.89       91.17      2.26 o
   6   8   1       79.82       74.18      2.43 o
   7   8   1       24.36       30.20      2.03 o
   8   8   1       18.00       22.54      2.41 o
   9   8   1       12.53       20.44      2.58 o
  -9   9   1        6.30        1.67      2.82 o
  -8   9   1       26.07       27.14      3.08 o
  -7   9   1        7.03        8.63      1.86 o
  -6   9   1      107.81      118.02      3.09 o
  -5   9   1       75.54       68.16      2.64 o
  -4   9   1       65.42       54.37      2.17 o
  -3   9   1       54.58       51.20      1.83 o
  -2   9   1      284.02      277.16      3.59 o
  -1   9   1      257.53      224.20      3.46 o
   0   9   1      667.35      681.41      8.60 o
   1   9   1      259.47      210.23      4.03 o
   2   9   1      282.81      272.11      3.89 o
   3   9   1       57.58       51.68      1.76 o
   4   9   1       63.76       55.94      1.85 o
   5   9   1       72.93       69.53      2.24 o
   6   9   1      109.90      119.71      3.11 o
   7   9   1        6.96        7.85      1.94 o
   8   9   1       25.70       27.46      2.65 o
   9   9   1        6.19        6.33      2.41 o
  -8  10   1        0.31        1.01      2.37 o
  -7  10   1        3.97        5.31      1.86 o
  -6  10   1       16.31       11.17      1.69 o
  -5  10   1       80.76       80.82      2.95 o
  -4  10   1       49.02       45.53      2.13 o
  -3  10   1      217.11      222.02      4.36 o
  -2  10   1      147.55      128.41      3.83 o
  -1  10   1      447.09      412.25      7.15 o
   0  10   1      110.82      120.08      2.83 o
   1  10   1      446.75      398.00      5.66 o
   2  10   1      148.69      137.92      3.58 o
   3  10   1      221.43      232.45      4.79 o
   4  10   1       49.79       46.22      1.99 o
   5  10   1       80.45       81.39      2.62 o
   6  10   1       16.86       15.25      1.61 o
   7  10   1        4.06        4.84      1.61 o
   8  10   1        0.32       -2.25      2.76 o
  -8  11   1        7.89        9.28      3.49 o
  -7  11   1        0.69        2.93      2.21 o
  -6  11   1        7.15        7.43      1.92 o
  -5  11   1       14.05       14.03      2.09 o
  -4  11   1      268.62      265.35      5.41 o
  -3  11   1       44.81       52.22      2.56 o
  -2  11   1      299.81      308.85      5.85 o
  -1  11   1       51.59       45.92      2.44 o
   0  11   1     1891.30     1830.15     19.18 o
   1  11   1       51.49       46.30      2.39 o
   2  11   1      298.22      293.79      5.72 o
   3  11   1       43.61       47.77      2.46 o
   4  11   1      274.07      265.41      5.42 o
   5  11   1       13.08       11.33      2.60 o
   6  11   1        7.25        5.49      1.76 o
   7  11   1        0.76       -1.81      1.81 o
   8  11   1        8.00        9.39      4.48 o
  -7  12   1       14.72       19.95      3.14 o
  -6  12   1        8.54        4.50      2.07 o
  -5  12   1       21.07       21.93      3.61 o
  -4  12   1       26.24       28.80      2.45 o
  -3  12   1      146.91      141.83      4.14 o
  -2  12   1      111.02      116.33      3.68 o
  -1  12   1      170.05      158.16      5.77 o
   0  12   1       10.19       16.26      3.39 o
   1  12   1      172.16      160.25      4.69 o
   2  12   1      112.87      116.75      5.42 o
   3  12   1      147.19      148.86      4.20 o
   4  12   1       24.68       30.78      2.49 o
   5  12   1       21.42       16.32      2.38 o
   6  12   1        8.39        6.35      2.17 o
   7  12   1       14.44       14.00      2.92 o
  -7  13   1       14.07       13.74      3.27 o
  -6  13   1       10.15       12.19      2.50 o
  -5  13   1       10.31       10.48      2.33 o
  -4  13   1        0.98        0.42      1.76 o
  -3  13   1       64.65       70.41      3.19 o
  -2  13   1       42.57       38.68      2.83 o
  -1  13   1       74.76       68.32      3.84 o
   0  13   1      145.47      133.24      5.94 o
   1  13   1       72.43       70.81      3.86 o
   2  13   1       41.64       38.50      2.84 o
   3  13   1       64.47       66.53      3.45 o
   4  13   1        1.22        0.30      1.77 o
   5  13   1       10.22       10.74      2.43 o
   6  13   1        9.83        9.28      2.44 o
   7  13   1       13.94       10.67      5.56 o
  -6  14   1        7.27       11.85      3.05 o
  -5  14   1        5.20        7.00      2.65 o
  -4  14   1        0.23        1.36      2.15 o
  -3  14   1        4.73        1.67      3.16 o
  -2  14   1       18.35       20.03      3.60 o
  -1  14   1       11.73        7.91      2.33 o
   0  14   1       17.92       16.93      2.69 o
   1  14   1       11.62       12.00      2.50 o
   2  14   1       17.96       21.01      2.80 o
   3  14   1        4.83        2.96      2.04 o
   4  14   1        0.25       -1.13      2.21 o
   5  14   1        5.02        6.76      2.89 o
   6  14   1        7.25        6.10      3.23 o
  -6  15   1        0.95        3.87      4.78 o
  -5  15   1       16.35       18.67      4.24 o
  -4  15   1       15.44       19.09      4.13 o
  -3  15   1        9.55       11.03      2.80 o
  -2  15   1        6.03        8.95      2.81 o
  -1  15   1        7.24        5.92      2.39 o
   0  15   1        0.03       -0.22      2.11 o
   1  15   1        7.13        3.62      2.25 o
   2  15   1        6.44        6.77      2.54 o
   3  15   1        9.37       12.82      2.84 o
   4  15   1       15.37       10.49      3.52 o
   5  15   1       16.12       22.79      4.44 o
   6  15   1        0.89        0.85      3.77 o
  -5  16   1        2.21        4.78      5.63 o
  -4  16   1        3.32        6.14      4.50 o
  -3  16   1       10.15       10.39      3.07 o
  -2  16   1       20.15       24.25      3.42 o
  -1  16   1        3.46        4.85      2.59 o
   0  16   1        4.97        7.92      2.76 o
   1  16   1        3.77        3.58      2.49 o
   2  16   1       20.45       22.10      5.15 o
   3  16   1       10.20        6.92      3.26 o
   4  16   1        3.09        9.16      4.34 o
   5  16   1        2.04        8.78      5.82 o
  -3  17   1        0.08        1.73      5.11 o
  -2  17   1        0.12        0.11      2.74 o
  -1  17   1       17.61       20.83      6.37 o
   0  17   1        8.20       17.57      3.34 o
   1  17   1       17.77       13.22      3.23 o
   2  17   1        0.14       -1.98      2.81 o
   3  17   1        0.08        5.12      4.80 o
  -2  18   1        0.76       -0.82      4.88 o
  -1  18   1        8.18       20.21      5.53 o
   0  18   1        7.62        0.70      5.21 o
   1  18   1        8.22       11.92      7.77 o
   2  18   1        0.68        1.30      4.97 o
   0   0   2     1609.16     1790.35     20.66 o
   1   0   2     2725.85     2541.44     19.76 o
   2   0   2        5.88        8.18      0.42 o
   3   0   2     1258.58     1350.18     11.89 o
   4   0   2      195.42      151.36      7.44 o
   5   0   2      111.62       88.73      2.77 o
   6   0   2      115.35      106.55      2.59 o
   7   0   2       12.95        8.02      2.13 o
   8   0   2        1.14       -0.76      1.14 o
   9   0   2        1.02        0.82      1.46 o
  10   0   2        1.24       -0.13      1.60 o
 -10   1   2        9.94       11.96      3.51 o
  -9   1   2        4.37        0.47      1.52 o
  -8   1   2        2.11       -0.09      1.23 o
  -7   1   2      107.38      102.97      2.78 o
  -6   1   2      115.77      114.14      4.09 o
  -5   1   2      141.15      156.90      3.22 o
  -4   1   2      221.60      239.42      3.16 o
  -3   1   2      466.45      455.05      4.30 o
  -2   1   2      122.41      111.25      1.46 o
  -1   1   2       80.98      108.43      1.11 o
   0   1   2     1462.33     1476.59     13.67 o
   1   1   2       84.67      115.18      1.12 o
   2   1   2      126.57      116.91      1.39 o
   3   1   2      453.94      440.49      4.26 o
   4   1   2      210.46      229.16      4.86 o
   5   1   2      142.43      164.91      3.99 o
   6   1   2      116.03      112.77      3.57 o
   7   1   2      104.89      101.98      3.60 o
   8   1   2        2.20        1.58      1.30 o
   9   1   2        4.66        5.98      1.68 o
  10   1   2        9.80        7.40      2.08 o
 -10   2   2        1.53        0.61      1.05 o
  -9   2   2       17.55       14.07      1.27 o
  -8   2   2       45.68       44.01      2.28 o
  -7   2   2       41.98       39.58      1.88 o
  -6   2   2      359.17      362.13      6.23 o
  -5   2   2      380.60      400.43      5.13 o
  -4   2   2      374.22      461.37      4.53 o
  -3   2   2     2887.46     3114.06     26.79 o
  -2   2   2     2516.51     2585.39     22.19 o
  -1   2   2    10312.82    10478.52     74.53 o
   0   2   2     3443.36     3741.11     27.89 o
   1   2   2    10255.74    10393.99     77.38 o
   2   2   2     2494.11     2565.65     19.24 o
   3   2   2     2859.07     3145.92     26.87 o
   4   2   2      375.75      462.85      5.62 o
   5   2   2      384.54      405.57      5.77 o
   6   2   2      360.13      358.18      7.67 o
   7   2   2       41.55       36.48      2.47 o
   8   2   2       45.50       50.15      4.17 o
   9   2   2       17.09       18.82      4.09 o
  10   2   2        1.48        0.68      1.89 o
 -10   3   2        0.28       -0.23      1.24 o
  -9   3   2       17.01       25.03      2.04 o
  -8   3   2       44.11       38.65      1.73 o
  -7   3   2      129.24      129.24      2.62 o
  -6   3   2      115.53      112.63      2.15 o
  -5   3   2       30.53       40.38      0.89 o
  -4   3   2      143.89      139.90      1.89 o
  -3   3   2      253.38      252.27      2.64 o
  -2   3   2     1429.58     1561.23     13.12 o
  -1   3   2     1346.09     1394.26     10.31 o
   0   3   2      772.82      692.70      5.23 o
   1   3   2     1324.78     1386.11      9.95 o
   2   3   2     1437.76     1564.84     11.91 o
   3   3   2      249.94      248.08      2.75 o
   4   3   2      141.89      138.27      1.66 o
   5   3   2       31.23       39.80      1.55 o
   6   3   2      116.21      113.32      5.25 o
   7   3   2      129.27      129.27      4.36 o
   8   3   2       43.14       41.13      3.46 o
   9   3   2       16.92       25.59      2.62 o
  10   3   2        0.30       -1.80      2.16 o
 -10   4   2        0.95       -1.33      1.57 o
  -9   4   2        2.03        2.71      1.17 o
  -8   4   2       13.64       17.08      1.31 o
  -7   4   2       85.36       79.11      2.24 o
  -6   4   2      110.22      103.64      1.95 o
  -5   4   2      254.72      235.89      2.80 o
  -4   4   2       63.13       68.61      1.36 o
  -3   4   2      260.21      272.80      2.95 o
  -2   4   2      188.24      281.77      3.19 o
  -1   4   2       42.93       44.70      0.96 o
   0   4   2        5.98        3.35      0.39 o
   1   4   2       45.76       46.27      1.07 o
   2   4   2      187.79      282.48      2.70 o
   3   4   2      251.48      267.45      2.80 o
   4   4   2       63.81       67.37      1.31 o
   5   4   2      251.98      233.33      3.01 o
   6   4   2      111.36      103.40      2.67 o
   7   4   2       85.20       80.67      2.62 o
   8   4   2       12.56       15.27      1.41 o
   9   4   2        1.94        1.29      1.13 o
  10   4   2        0.98       -1.24      1.24 o
 -10   5   2        5.46        6.83      5.28 o
  -9   5   2        3.72        4.41      1.67 o
  -8   5   2       11.26       11.41      1.32 o
  -7   5   2       40.05       44.46      1.88 o
  -6   5   2      147.16      131.20      2.32 o
  -5   5   2       37.76       34.89      1.22 o
  -4   5   2       76.68       92.79      1.65 o
  -3   5   2       44.23       33.99      0.97 o
  -2   5   2      334.68      316.26      3.93 o
  -1   5   2     1976.00     2090.66     18.83 o
   0   5   2      802.09      710.54      6.35 o
   1   5   2     2004.21     2125.48     17.76 o
   2   5   2      339.04      318.22      3.09 o
   3   5   2       49.33       40.07      1.00 o
   4   5   2       71.70       85.00      1.48 o
   5   5   2       39.22       38.68      1.07 o
   6   5   2      145.81      127.89      2.15 o
   7   5   2       39.92       42.66      1.75 o
   8   5   2       11.22       12.32      1.39 o
   9   5   2        3.56        3.17      1.72 o
  10   5   2        5.28       10.02      3.86 o
  -9   6   2       16.97       17.30      2.22 o
  -8   6   2        1.50       -1.19      1.90 o
  -7   6   2        2.13       -0.11      1.23 o
  -6   6   2       99.27      100.56      2.23 o
  -5   6   2      473.71      461.05      5.14 o
  -4   6   2       22.23       20.90      0.91 o
  -3   6   2       99.08      124.93      2.09 o
  -2   6   2      286.87      294.24      3.38 o
  -1   6   2     1266.83     1349.75     13.35 o
   0   6   2       35.65       40.45      1.09 o
   1   6   2     1274.65     1332.92     18.38 o
   2   6   2      294.59      303.19      3.26 o
   3   6   2       97.85      123.33      2.00 o
   4   6   2       20.56       18.88      0.91 o
   5   6   2      466.25      448.76      4.86 o
   6   6   2      100.17      104.22      2.32 o
   7   6   2        2.08        0.78      1.14 o
   8   6   2        1.60        1.14      1.23 o
   9   6   2       17.20       11.28      2.03 o
  -9   7   2        1.72        2.94      2.13 o
  -8   7   2       13.39       12.95      2.00 o
  -7   7   2       23.81       18.42      1.70 o
  -6   7   2        2.02        0.45      0.90 o
  -5   7   2       44.41       50.55      1.56 o
  -4   7   2       62.52       60.16      1.63 o
  -3   7   2        0.62        1.06      0.66 o
  -2   7   2       73.75       66.90      1.75 o
  -1   7   2      515.68      523.02      6.52 o
   0   7   2      656.37      654.34      6.92 o
   1   7   2      524.39      533.87      6.01 o
   2   7   2       71.43       62.54      1.39 o
   3   7   2        0.80        1.73      0.57 o
   4   7   2       61.63       58.86      1.45 o
   5   7   2       45.32       55.29      1.62 o
   6   7   2        1.63        1.04      0.88 o
   7   7   2       23.63       18.92      1.38 o
   8   7   2       13.86       18.47      2.19 o
   9   7   2        1.59        2.73      1.87 o
  -9   8   2        0.54       -0.05      2.35 o
  -8   8   2        5.14        7.74      2.37 o
  -7   8   2        3.42        2.67      1.27 o
  -6   8   2       19.99       17.36      1.99 o
  -5   8   2       83.40       87.88      2.38 o
  -4   8   2       35.80       39.13      1.62 o
  -3   8   2       49.56       39.05      1.48 o
  -2   8   2       43.12       43.35      1.32 o
  -1   8   2      409.77      351.76      4.08 o
   0   8   2        0.29       -1.15      1.15 o
   1   8   2      399.81      348.76      6.89 o
   2   8   2       44.76       46.60      1.28 o
   3   8   2       46.47       38.06      1.38 o
   4   8   2       33.21       34.64      1.32 o
   5   8   2       80.37       86.58      2.23 o
   6   8   2       20.17       21.79      2.57 o
   7   8   2        3.60        2.97      1.64 o
   8   8   2        5.48        4.75      2.15 o
   9   8   2        0.71       -1.59      2.27 o
  -9   9   2        7.75        6.37      2.71 o
  -8   9   2        5.22        5.45      2.35 o
  -7   9   2       37.56       42.00      2.59 o
  -6   9   2        2.74        0.76      1.36 o
  -5   9   2       80.77       82.22      2.87 o
  -4   9   2      418.62      396.25      6.22 o
  -3   9   2      199.05      202.75      4.00 o
  -2   9   2      217.85      194.89      4.29 o
  -1   9   2      146.03      131.42      2.61 o
   0   9   2     1352.01     1329.40     15.39 o
   1   9   2      142.22      122.32      4.39 o
   2   9   2      217.42      197.10      2.79 o
   3   9   2      200.15      204.27      3.48 o
   4   9   2      413.27      391.74      6.30 o
   5   9   2       80.76       81.71      2.44 o
   6   9   2        2.63        1.66      1.24 o
   7   9   2       37.95       48.94      2.92 o
   8   9   2        5.27        1.40      2.21 o
   9   9   2        7.58        8.75      2.94 o
  -8  10   2       37.37       40.52      3.62 o
  -7  10   2        9.11        7.27      1.97 o
  -6  10   2      103.33       96.86      3.79 o
  -5  10   2       21.17       23.03      2.03 o
  -4  10   2       49.20       45.16      2.15 o
  -3  10   2      628.98      601.07      8.48 o
  -2  10   2      712.57      707.20      9.45 o
  -1  10   2      146.54      126.72      3.32 o
   0  10   2       21.31       20.46      1.56 o
   1  10   2      143.74      125.79      5.03 o
   2  10   2      704.11      705.09      9.95 o
   3  10   2      624.09      594.26      7.88 o
   4  10   2       50.23       52.56      2.10 o
   5  10   2       20.94       21.22      1.83 o
   6  10   2      105.48      101.32      3.41 o
   7  10   2        9.30        9.01      2.32 o
   8  10   2       36.97       41.12      3.67 o
  -8  11   2        1.69        0.37      3.17 o
  -7  11   2       11.06       14.59      3.56 o
  -6  11   2       28.60       24.00      2.39 o
  -5  11   2       15.91       11.99      2.26 o
  -4  11   2       39.96       42.77      3.33 o
  -3  11   2       62.73       62.69      2.96 o
  -2  11   2      124.93       97.69      3.58 o
  -1  11   2      310.68      302.31      6.34 o
   0  11   2        2.56       -1.76      1.76 o
   1  11   2      307.16      303.26      6.86 o
   2  11   2      124.59      110.77      4.03 o
   3  11   2       60.74       58.93      2.99 o
   4  11   2       40.14       35.74      2.29 o
   5  11   2       16.24       15.70      2.53 o
   6  11   2       29.94       31.97      2.29 o
   7  11   2       10.98       12.81      3.48 o
   8  11   2        1.62       -3.11      3.11 o
  -7  12   2        3.02        2.50      2.66 o
  -6  12   2       16.88       21.31      2.52 o
  -5  12   2       10.10        9.17      2.15 o
  -4  12   2       13.18       11.50      1.99 o
  -3  12   2       25.31       26.14      2.39 o
  -2  12   2       13.63       15.42      2.28 o
  -1  12   2       18.07       17.17      2.20 o
   0  12   2        2.91        2.20      1.86 o
   1  12   2       18.28       20.71      2.37 o
   2  12   2       12.11       14.59      1.86 o
   3  12   2       24.24       24.93      2.20 o
   4  12   2       13.76       13.44      2.26 o
   5  12   2       10.27        8.65      2.13 o
   6  12   2       17.62       24.26      2.60 o
   7  12   2        3.26       -1.19      3.98 o
  -7  13   2        4.42        5.04      3.05 o
  -6  13   2       11.71       15.10      2.63 o
  -5  13   2       14.66       16.87      2.62 o
  -4  13   2       56.47       56.94      3.23 o
  -3  13   2        1.95        1.01      1.63 o
  -2  13   2        5.96        2.35      1.73 o
  -1  13   2       35.88       36.97      3.16 o
   0  13   2      189.97      174.66      5.84 o
   1  13   2       37.67       35.44      3.13 o
   2  13   2        6.31        6.77      2.02 o
   3  13   2        1.77        0.57      1.92 o
   4  13   2       56.12       57.48      3.30 o
   5  13   2       15.24       18.89      2.64 o
   6  13   2       12.59       16.26      2.73 o
   7  13   2        4.46        2.76      3.85 o
  -6  14   2       12.11       21.63      3.46 o
  -5  14   2       28.36       27.97      5.63 o
  -4  14   2        5.96        6.94      2.43 o
  -3  14   2       38.71       36.36      3.70 o
  -2  14   2        3.13        5.76      2.19 o
  -1  14   2       69.85       66.73      4.06 o
   0  14   2        3.50        1.79      2.76 o
   1  14   2       71.50       70.72      4.18 o
   2  14   2        2.99       -1.13      2.03 o
   3  14   2       38.74       33.21      3.29 o
   4  14   2        6.40        6.33      2.41 o
   5  14   2       29.28       28.16      4.43 o
   6  14   2       12.12       20.17      4.69 o
  -6  15   2        8.17        4.81      5.03 o
  -5  15   2        3.97        4.02      3.66 o
  -4  15   2       10.30        9.43      3.58 o
  -3  15   2        6.63        6.85      2.91 o
  -2  15   2       10.58        8.07      2.61 o
  -1  15   2        3.40        0.12      2.29 o
   0  15   2       16.61       16.84      2.83 o
   1  15   2        3.31       -0.75      2.58 o
   2  15   2       10.71       11.21      3.53 o
   3  15   2        6.89       -0.45      2.28 o
   4  15   2       10.83       13.99      3.32 o
   5  15   2        3.80        3.40      3.64 o
   6  15   2        8.40       13.46      4.46 o
  -5  16   2        0.58        4.66      5.72 o
  -4  16   2        1.45       -1.63      3.59 o
  -3  16   2        8.74       12.57      3.08 o
  -2  16   2        7.00       10.89      3.02 o
  -1  16   2        8.19       11.14      3.88 o
   0  16   2        8.34        6.45      2.68 o
   1  16   2        8.45       10.25      3.20 o
   2  16   2        6.75       10.13      2.85 o
   3  16   2        8.59       11.73      3.95 o
   4  16   2        1.28        3.30      3.95 o
  -3  17   2       18.09       27.66      5.59 o
  -2  17   2       18.79       17.73      3.61 o
  -1  17   2       10.97       13.60      3.25 o
   0  17   2        0.44        1.52      3.05 o
   1  17   2       10.71       11.44      3.20 o
   2  17   2       18.45       23.97      5.40 o
   3  17   2       17.65       33.66      8.87 o
  -2  18   2       21.10       24.32      6.08 o
  -1  18   2        3.24        8.05      4.75 o
   0  18   2        1.13       -0.39      4.82 o
   1  18   2        3.09        8.59      5.09 o
   2  18   2       20.41       18.04      6.56 o
   1   0   3    16188.23    16578.37    132.04 o
   2   0   3      467.86      457.87      3.93 o
   3   0   3      634.04      632.56      7.31 o
   4   0   3       35.88       20.81      0.69 o
   5   0   3      391.14      387.01      7.67 o
   6   0   3      532.79      524.99     16.08 o
   7   0   3        2.15       -0.82      1.82 o
   8   0   3        3.37        3.01      1.44 o
   9   0   3        0.10        0.39      1.49 o
  10   0   3        0.20        0.88      1.86 o
 -10   1   3        5.46        4.57      3.13 o
  -9   1   3       12.92       13.03      2.10 o
  -8   1   3        4.67        3.97      1.53 o
  -7   1   3      113.31      114.57      5.60 o
  -6   1   3       70.94       61.40      3.71 o
  -5   1   3      370.78      333.86      4.46 o
  -4   1   3      395.68      447.07      4.71 o
  -3   1   3     1391.69     1676.08     14.63 o
  -2   1   3      725.77      719.41      6.34 o
  -1   1   3     8905.87     9375.43     69.31 o
   0   1   3     2429.07     2582.23     23.32 o
   1   1   3     8887.75     9403.92     64.15 o
   2   1   3      737.58      742.50      6.04 o
   3   1   3     1400.69     1675.73     14.63 o
   4   1   3      387.71      445.71      4.59 o
   5   1   3      375.19      329.14      6.87 o
   6   1   3       73.70       68.19      2.89 o
   7   1   3      113.25      112.91      3.96 o
   8   1   3        4.51        5.51      1.64 o
   9   1   3       12.78       14.92      2.15 o
  10   1   3        5.60        1.01      2.35 o
 -10   2   3        9.70        8.58      1.74 o
  -9   2   3        6.02        3.86      1.11 o
  -8   2   3       22.30       21.65      1.19 o
  -7   2   3       15.59       14.87      1.47 o
  -6   2   3      328.89      319.78      5.15 o
  -5   2   3       23.32       22.73      0.79 o
  -4   2   3      581.65      631.06      6.11 o
  -3   2   3      227.87      272.37      2.97 o
  -2   2   3      216.83      284.80      3.03 o
  -1   2   3     3049.05     3063.41     23.05 o
   0   2   3    29919.02    29437.50    305.80 o
   1   2   3     3068.05     3098.43     23.06 o
   2   2   3      212.41      283.62      2.80 o
   3   2   3      224.97      266.19      2.96 o
   4   2   3      589.81      640.91      6.43 o
   5   2   3       22.99       20.71      0.97 o
   6   2   3      334.47      318.17      7.19 o
   7   2   3       14.14       10.92      2.36 o
   8   2   3       22.62       24.50      2.33 o
   9   2   3        6.11        2.74      2.00 o
  10   2   3        9.61        9.35      2.31 o
 -10   3   3        0.14        1.61      1.86 o
  -9   3   3       25.48       23.48      2.48 o
  -8   3   3        3.40        2.55      0.94 o
  -7   3   3       64.52       66.16      1.98 o
  -6   3   3      251.41      247.96      3.59 o
  -5   3   3      512.48      517.57      4.75 o
  -4   3   3        0.94        0.07      0.41 o
  -3   3   3      485.24      600.87      5.57 o
  -2   3   3      219.34      159.03      2.18 o
  -1   3   3     3853.76     4136.11     31.19 o
   0   3   3      122.15      162.09      1.71 o
   1   3   3     3920.36     4228.03     30.01 o
   2   3   3      223.21      161.69      1.99 o
   3   3   3      478.59      599.53      5.81 o
   4   3   3        0.96        0.07      0.34 o
   5   3   3      525.11      519.14      5.49 o
   6   3   3      249.45      261.99      6.32 o
   7   3   3       64.68       70.91      3.42 o
   8   3   3        3.40        2.25      1.71 o
   9   3   3       24.76       26.43      2.99 o
  10   3   3        0.13        0.45      3.15 o
 -10   4   3       14.40       16.32      2.21 o
  -9   4   3        1.47        0.84      1.41 o
  -8   4   3       13.92       15.15      1.71 o
  -7   4   3       19.20       17.85      1.57 o
  -6   4   3       12.55       10.96      0.78 o
  -5   4   3       13.47       16.97      0.89 o
  -4   4   3      324.35      329.07      3.62 o
  -3   4   3      221.25      202.22      2.56 o
  -2   4   3      259.86      278.70      3.46 o
  -1   4   3     1954.29     2128.37     16.95 o
   0   4   3      158.18      136.76      1.59 o
   1   4   3     1946.04     2096.36     17.78 o
   2   4   3      260.30      285.23      3.05 o
   3   4   3      216.78      197.16      2.52 o
   4   4   3      329.64      339.03      3.73 o
   5   4   3       13.85       17.38      0.78 o
   6   4   3       13.94       12.54      1.12 o
   7   4   3       19.81       16.46      1.45 o
   8   4   3       13.52       15.12      1.35 o
   9   4   3        1.46        0.65      1.50 o
  10   4   3       14.29       16.99      1.98 o
  -9   5   3        4.58        3.75      1.79 o
  -8   5   3       21.48       23.22      1.63 o
  -7   5   3        5.09        2.98      1.06 o
  -6   5   3       28.82       26.97      1.21 o
  -5   5   3      376.91      387.20      4.32 o
  -4   5   3       48.06       53.70      1.39 o
  -3   5   3      249.58      277.39      3.42 o
  -2   5   3      156.17      105.92      1.93 o
  -1   5   3      541.02      503.07      5.61 o
   0   5   3       72.81       42.11      1.05 o
   1   5   3      549.16      501.37      5.50 o
   2   5   3      146.68       96.87      1.53 o
   3   5   3      256.20      293.04      3.12 o
   4   5   3       47.98       52.07      1.21 o
   5   5   3      383.17      397.27      4.01 o
   6   5   3       29.97       28.80      1.23 o
   7   5   3        5.29        2.59      1.05 o
   8   5   3       20.91       24.01      2.13 o
   9   5   3        4.70        3.80      1.36 o
  -9   6   3       13.84       18.35      2.48 o
  -8   6   3        8.11        7.07      2.31 o
  -7   6   3       47.20       46.73      1.78 o
  -6   6   3       23.74       18.46      1.20 o
  -5   6   3       10.50       11.86      1.59 o
  -4   6   3      114.68      121.82      2.19 o
  -3   6   3      273.16      275.04      3.49 o
  -2   6   3      139.59      167.90      2.66 o
  -1   6   3      997.28      929.25      9.27 o
   0   6   3     2211.14     2382.83     20.35 o
   1   6   3      982.07      947.06     10.45 o
   2   6   3      140.41      170.50      2.24 o
   3   6   3      262.17      264.74      3.27 o
   4   6   3      118.87      131.84      2.03 o
   5   6   3       10.31       11.57      0.96 o
   6   6   3       23.83       20.72      1.06 o
   7   6   3       46.32       47.25      2.39 o
   8   6   3        7.91        8.19      1.46 o
   9   6   3       13.99       13.42      2.06 o
  -9   7   3        4.11        3.77      2.74 o
  -8   7   3       18.09       20.47      2.49 o
  -7   7   3       10.71       10.02      1.69 o
  -6   7   3       22.83       22.88      1.44 o
  -5   7   3       62.24       59.22      1.80 o
  -4   7   3       87.69       87.63      2.00 o
  -3   7   3       38.45       39.16      1.37 o
  -2   7   3      157.35      157.85      2.49 o
  -1   7   3      201.45      218.68      3.16 o
   0   7   3      301.17      344.17      4.53 o
   1   7   3      202.82      226.24      3.22 o
   2   7   3      161.25      165.30      2.41 o
   3   7   3       38.53       35.59      1.32 o
   4   7   3       90.29       90.56      2.15 o
   5   7   3       62.33       64.38      1.89 o
   6   7   3       21.84       24.02      1.33 o
   7   7   3       11.02       12.50      1.58 o
   8   7   3       18.89       18.56      2.16 o
   9   7   3        4.13        1.56      2.08 o
  -9   8   3        1.84        3.59      2.49 o
  -8   8   3        1.25       -1.65      2.25 o
  -7   8   3       17.53       14.29      1.84 o
  -6   8   3       87.15       88.73      3.08 o
  -5   8   3      138.06      136.87      3.49 o
  -4   8   3       94.59       99.38      2.78 o
  -3   8   3      112.29      116.58      2.48 o
  -2   8   3      153.85      127.60      2.87 o
  -1   8   3      291.72      300.92      4.08 o
   0   8   3      281.95      271.71      4.30 o
   1   8   3      294.45      306.23      4.12 o
   2   8   3      150.89      125.71      2.31 o
   3   8   3      106.29      111.63      2.33 o
   4   8   3       96.65       99.75      2.40 o
   5   8   3      139.50      135.68      2.99 o
   6   8   3       88.53       89.09      2.86 o
   7   8   3       18.18       23.53      2.57 o
   8   8   3        1.29       -1.15      3.86 o
   9   8   3        1.83        0.07      2.35 o
  -9   9   3       19.03       19.87      3.23 o
  -8   9   3        1.40        0.01      2.05 o
  -7   9   3       20.83       18.71      2.12 o
  -6   9   3       74.72       79.60      4.06 o
  -5   9   3       71.74       70.90      2.71 o
  -4   9   3       51.65       54.14      2.31 o
  -3   9   3      397.28      391.98      6.21 o
  -2   9   3       31.37       31.24      1.77 o
  -1   9   3      869.09      831.05      8.30 o
   0   9   3       16.46        6.91      1.19 o
   1   9   3      871.22      832.09     10.93 o
   2   9   3       32.54       32.31      1.37 o
   3   9   3      402.41      406.88      5.45 o
   4   9   3       51.66       53.23      2.36 o
   5   9   3       74.13       73.85      2.55 o
   6   9   3       74.69       79.11      3.79 o
   7   9   3       20.63       19.46      2.70 o
   8   9   3        1.35       -2.03      2.03 o
   9   9   3       19.20       17.80      4.09 o
  -8  10   3       13.15       15.34      3.78 o
  -7  10   3        4.79        3.70      1.83 o
  -6  10   3      127.61      136.60      3.91 o
  -5  10   3       14.47       15.21      1.74 o
  -4  10   3      113.75      111.79      3.19 o
  -3  10   3       87.32       86.42      2.78 o
  -2  10   3       28.09       28.45      1.66 o
  -1  10   3       96.63      104.68      2.88 o
   0  10   3      564.25      553.52      7.61 o
   1  10   3       95.20      100.56      3.78 o
   2  10   3       28.36       28.65      1.47 o
   3  10   3       87.48       89.02      2.66 o
   4  10   3      114.42      112.10      2.93 o
   5  10   3       13.81       12.66      1.96 o
   6  10   3      128.20      141.86      3.99 o
   7  10   3        4.87        1.41      3.48 o
   8  10   3       12.94       19.59      4.30 o
  -8  11   3        4.70        5.04      5.13 o
  -7  11   3       14.23       12.80      3.63 o
  -6  11   3       36.60       29.86      2.58 o
  -5  11   3      104.01      110.01      4.20 o
  -4  11   3        2.86        2.49      1.69 o
  -3  11   3       25.82       23.18      2.19 o
  -2  11   3       36.41       33.81      2.37 o
  -1  11   3      218.23      217.36      5.26 o
   0  11   3        4.76        1.00      1.40 o
   1  11   3      224.76      218.25      4.81 o
   2  11   3       35.03       32.08      2.15 o
   3  11   3       24.36       18.67      2.04 o
   4  11   3        2.50        3.25      1.49 o
   5  11   3      104.09       98.59      4.06 o
   6  11   3       36.50       31.32      2.61 o
   7  11   3       14.06       11.12      3.54 o
   8  11   3        4.67        4.24      7.36 o
  -7  12   3       27.67       33.30      3.70 o
  -6  12   3        0.27        1.31      1.94 o
  -5  12   3        0.44        0.31      1.88 o
  -4  12   3       33.23       32.00      2.98 o
  -3  12   3       35.26       39.18      3.87 o
  -2  12   3       18.17       15.38      2.09 o
  -1  12   3        4.18        6.46      2.37 o
   0  12   3       82.24       71.54      4.32 o
   1  12   3        4.22        6.04      1.86 o
   2  12   3       18.09       19.78      2.02 o
   3  12   3       32.94       32.03      2.34 o
   4  12   3       34.08       35.13      3.90 o
   5  12   3        0.42       -1.17      1.77 o
   6  12   3        0.28       -1.80      1.80 o
   7  12   3       26.91       26.69      4.64 o
  -7  13   3        8.35       10.15      3.20 o
  -6  13   3       25.87       31.34      2.99 o
  -5  13   3        1.87        3.31      2.08 o
  -4  13   3       13.54       10.38      2.10 o
  -3  13   3       38.44       45.55      4.92 o
  -2  13   3       64.24       58.68      4.31 o
  -1  13   3       27.02       31.83      3.03 o
   0  13   3       23.11       15.40      2.76 o
   1  13   3       26.41       33.10      3.11 o
   2  13   3       63.64       62.07      3.37 o
   3  13   3       39.71       46.76      3.10 o
   4  13   3       12.67       14.48      2.90 o
   5  13   3        2.00        1.39      2.03 o
   6  13   3       26.05       29.55      3.09 o
   7  13   3        8.15        5.76      6.95 o
  -6  14   3       12.98       17.29      3.31 o
  -5  14   3       11.19       11.44      3.03 o
  -4  14   3        6.42        1.90      2.89 o
  -3  14   3       24.96       23.03      3.06 o
  -2  14   3        5.64        5.26      2.24 o
  -1  14   3        2.40        3.56      2.24 o
   0  14   3        2.45        1.71      2.08 o
   1  14   3        2.75        3.14      2.59 o
   2  14   3        5.90        7.90      2.50 o
   3  14   3       25.60       23.38      2.99 o
   4  14   3        6.43        9.69      2.55 o
   5  14   3       11.20        9.61      3.96 o
   6  14   3       12.64        9.84      3.15 o
  -5  15   3        9.98       14.45      4.31 o
  -4  15   3        0.66       -0.15      2.97 o
  -3  15   3        8.85        7.77      2.65 o
  -2  15   3        7.05        9.12      2.64 o
  -1  15   3       10.48        9.16      2.76 o
   0  15   3        1.04        0.13      2.21 o
   1  15   3       11.34       11.71      2.72 o
   2  15   3        7.70        7.41      2.62 o
   3  15   3        8.93        9.95      2.74 o
   4  15   3        0.72        1.57      2.77 o
   5  15   3        9.70       13.33     11.10 o
  -5  16   3        0.83        7.67      5.41 o
  -4  16   3        8.66        4.19      4.23 o
  -3  16   3        0.88        2.33      2.65 o
  -2  16   3        4.43        3.32      2.66 o
  -1  16   3        8.07        5.20      2.69 o
   0  16   3        6.48        7.17      2.73 o
   1  16   3        8.37        7.45      2.84 o
   2  16   3        4.23        0.48      2.45 o
   3  16   3        0.90        2.86      3.16 o
   4  16   3        8.87       14.01      4.66 o
  -3  17   3        7.12       12.02      6.79 o
  -2  17   3        2.88        3.15      2.99 o
  -1  17   3       24.20       23.45      3.73 o
   0  17   3        3.16        0.63      2.60 o
   1  17   3       24.13       34.28      4.05 o
   2  17   3        2.90        2.61      2.97 o
   3  17   3        7.35        5.82      6.20 o
  -2  18   3        1.78        1.24      5.18 o
  -1  18   3        4.21       -0.31      7.33 o
   0  18   3       21.72       16.92      8.81 o
   1  18   3        4.10        2.26      7.17 o
   2  18   3        1.81       16.29      8.30 o
   0   0   4        1.01        3.55      0.61 o
   1   0   4     1800.61     2308.78     18.08 o
   2   0   4     1031.28      972.29      7.61 o
   3   0   4        2.19       14.32      0.54 o
   4   0   4       99.24      133.86      2.48 o
   5   0   4     1296.99     1332.54     14.74 o
   6   0   4       47.27       51.07      2.73 o
   7   0   4       49.35       61.60      3.70 o
   8   0   4        0.68       -0.32      1.35 o
   9   0   4       20.53       17.76      4.60 o
  10   0   4       15.94       12.41      3.92 o
 -10   1   4        9.54       16.82      2.89 o
  -9   1   4        1.20       -1.78      1.78 o
  -8   1   4        8.16        9.15      1.87 o
  -7   1   4       55.51       53.04      4.52 o
  -6   1   4      166.03      172.79      5.45 o
  -5   1   4      133.79      113.18      1.85 o
  -4   1   4      613.68      535.21      6.21 o
  -3   1   4     1416.47     1579.16     13.91 o
  -2   1   4      682.36      725.54      6.73 o
  -1   1   4     3908.33     4504.96     34.86 o
   0   1   4     2037.02     2128.98     19.82 o
   1   1   4     3952.29     4517.14     46.49 o
   2   1   4      674.00      709.95      6.30 o
   3   1   4     1399.85     1564.72     14.57 o
   4   1   4      618.63      534.66      6.47 o
   5   1   4      131.76      113.89      2.00 o
   6   1   4      163.32      175.15      5.42 o
   7   1   4       55.47       51.78      2.99 o
   8   1   4        7.95        9.28      1.79 o
   9   1   4        1.06       -0.40      3.08 o
  10   1   4        9.74       14.68      2.94 o
 -10   2   4        3.89        4.83      1.37 o
  -9   2   4        5.08        5.61      1.21 o
  -8   2   4        1.29        2.11      0.92 o
  -7   2   4       13.75       12.07      1.93 o
  -6   2   4       94.62       81.11      2.07 o
  -5   2   4      136.81      105.72      1.60 o
  -4   2   4      220.91      201.33      2.48 o
  -3   2   4      258.58      245.06      3.01 o
  -2   2   4       47.07       63.50      1.29 o
  -1   2   4     3040.05     3206.97     26.21 o
   0   2   4      117.56       88.47      1.72 o
   1   2   4     3000.33     3170.27     24.97 o
   2   2   4       54.00       73.28      1.16 o
   3   2   4      261.01      243.44      3.08 o
   4   2   4      214.64      190.70      2.20 o
   5   2   4      131.64      100.89      1.96 o
   6   2   4       95.87       90.14      3.50 o
   7   2   4       12.78       11.49      1.86 o
   8   2   4        1.60        2.09      1.83 o
   9   2   4        5.31        7.51      2.04 o
  10   2   4        3.81        3.68      2.54 o
 -10   3   4        4.69        4.49      1.49 o
  -9   3   4       10.07        9.51      1.50 o
  -8   3   4       12.69       12.93      1.23 o
  -7   3   4       34.41       32.74      1.49 o
  -6   3   4      198.18      187.24      2.74 o
  -5   3   4      130.67      143.40      2.28 o
  -4   3   4      137.26      183.45      2.46 o
  -3   3   4      643.04      632.33      7.14 o
  -2   3   4      482.68      410.68      4.26 o
  -1   3   4      115.24      118.33      1.61 o
   0   3   4      604.77      535.75      4.47 o
   1   3   4      124.51      124.03      1.66 o
   2   3   4      468.44      400.62      4.18 o
   3   3   4      658.17      649.36      6.65 o
   4   3   4      136.69      179.97      2.07 o
   5   3   4      129.10      138.07      1.98 o
   6   3   4      196.39      185.77      3.44 o
   7   3   4       34.05       31.23      1.42 o
   8   3   4       12.34       15.43      2.28 o
   9   3   4       10.31        9.94      2.60 o
  10   3   4        4.80        3.27      2.72 o
 -10   4   4        0.90        5.44      4.84 o
  -9   4   4        0.62        2.02      1.39 o
  -8   4   4        9.65        9.12      1.32 o
  -7   4   4       88.37       85.99      2.73 o
  -6   4   4      214.79      205.57      2.88 o
  -5   4   4       73.05       72.32      1.52 o
  -4   4   4      165.93      192.06      2.64 o
  -3   4   4        3.43        5.49      0.61 o
  -2   4   4      158.06      180.17      2.48 o
  -1   4   4     3201.44     3398.53     26.92 o
   0   4   4       95.17       95.37      1.40 o
   1   4   4     3211.49     3421.59     29.80 o
   2   4   4      168.05      191.95      2.34 o
   3   4   4        2.71        3.55      0.56 o
   4   4   4      163.65      186.91      2.54 o
   5   4   4       71.94       72.75      1.27 o
   6   4   4      214.26      200.70      5.08 o
   7   4   4       89.74       83.31      2.44 o
   8   4   4        9.81       11.25      1.28 o
   9   4   4        0.61        1.37      1.20 o
  10   4   4        0.82       -0.52      2.53 o
  -9   5   4        5.70        6.38      1.89 o
  -8   5   4       15.71       12.95      1.74 o
  -7   5   4       16.54       15.60      1.54 o
  -6   5   4       94.11       80.77      1.96 o
  -5   5   4       26.06       24.76      1.21 o
  -4   5   4      329.96      319.22      4.16 o
  -3   5   4      125.14       94.93      1.90 o
  -2   5   4       88.20      115.00      2.10 o
  -1   5   4      571.13      669.30      6.79 o
   0   5   4       20.50       25.59      0.86 o
   1   5   4      575.77      666.06      6.81 o
   2   5   4       82.76      113.34      1.82 o
   3   5   4      130.45       97.95      1.80 o
   4   5   4      329.60      320.19      3.66 o
   5   5   4       27.76       27.19      0.99 o
   6   5   4       97.12       88.03      1.80 o
   7   5   4       16.99       17.27      1.44 o
   8   5   4       16.15       16.40      1.66 o
   9   5   4        5.88        7.39      1.78 o
  -9   6   4        1.63        1.98      1.93 o
  -8   6   4        2.36        3.05      2.43 o
  -7   6   4        3.41        0.97      1.15 o
  -6   6   4       32.07       29.81      1.48 o
  -5   6   4      180.26      176.58      3.07 o
  -4   6   4       28.24       25.24      1.50 o
  -3   6   4       67.76       56.71      1.58 o
  -2   6   4       74.25       51.05      1.62 o
  -1   6   4       13.86       11.89      0.80 o
   0   6   4       92.48       80.58      1.68 o
   1   6   4       11.68       13.45      1.65 o
   2   6   4       74.81       54.91      1.28 o
   3   6   4       70.29       58.46      1.52 o
   4   6   4       26.44       21.24      1.14 o
   5   6   4      174.69      175.27      3.21 o
   6   6   4       31.25       29.91      1.22 o
   7   6   4        3.65        4.95      1.36 o
   8   6   4        2.44        1.73      1.54 o
   9   6   4        1.38        2.59      1.99 o
  -9   7   4        1.00       -0.19      2.14 o
  -8   7   4        9.92       10.01      2.26 o
  -7   7   4       11.54        9.00      1.42 o
  -6   7   4       37.44       39.84      3.03 o
  -5   7   4       19.34       16.42      1.33 o
  -4   7   4      454.49      443.04      5.73 o
  -3   7   4       54.56       44.93      1.81 o
  -2   7   4       23.10       17.78      1.14 o
  -1   7   4      546.53      534.65      5.99 o
   0   7   4       62.40       60.75      1.69 o
   1   7   4      537.39      535.47      6.83 o
   2   7   4       22.09       15.16      0.86 o
   3   7   4       52.56       44.91      1.47 o
   4   7   4      446.60      433.14      5.25 o
   5   7   4       18.75       18.38      1.29 o
   6   7   4       38.51       40.01      1.70 o
   7   7   4       11.65       13.40      1.75 o
   8   7   4        9.61        7.55      2.67 o
   9   7   4        0.87        1.46      2.11 o
  -9   8   4        7.45        7.65      2.64 o
  -8   8   4        4.18        2.61      3.23 o
  -7   8   4       24.23       24.01      2.15 o
  -6   8   4       14.46       19.62      2.36 o
  -5   8   4      181.32      166.79      3.99 o
  -4   8   4      278.24      258.45      5.49 o
  -3   8   4      411.94      407.80      5.41 o
  -2   8   4      391.14      396.82      5.70 o
  -1   8   4      249.72      250.44      3.65 o
   0   8   4      153.30      178.52      3.40 o
   1   8   4      245.50      250.34      3.89 o
   2   8   4      387.80      391.03      4.80 o
   3   8   4      412.53      412.29      5.13 o
   4   8   4      274.94      252.72      4.01 o
   5   8   4      177.02      173.88      3.44 o
   6   8   4       15.19       17.42      1.61 o
   7   8   4       24.61       23.86      3.53 o
   8   8   4        3.95        3.57      2.07 o
   9   8   4        7.30        2.73      2.61 o
  -8   9   4        7.52        5.42      2.34 o
  -7   9   4       24.63       21.40      2.20 o
  -6   9   4       54.55       53.42      2.97 o
  -5   9   4        2.54        2.28      1.72 o
  -4   9   4       80.89       78.88      2.64 o
  -3   9   4      311.87      276.98      4.98 o
  -2   9   4      446.88      432.08      7.25 o
  -1   9   4      139.37      145.96      3.03 o
   0   9   4        2.34       -0.88      0.88 o
   1   9   4      139.42      144.70      2.85 o
   2   9   4      442.06      431.99      5.28 o
   3   9   4      312.11      278.30      4.64 o
   4   9   4       81.30       80.73      2.49 o
   5   9   4        2.67        1.50      1.20 o
   6   9   4       53.79       51.59      2.45 o
   7   9   4       25.65       19.98      2.70 o
   8   9   4        7.51        3.97      2.36 o
  -8  10   4        5.36        6.67      2.61 o
  -7  10   4       36.86       42.43      2.92 o
  -6  10   4       11.73       10.72      2.07 o
  -5  10   4        7.95        6.53      1.51 o
  -4  10   4       11.33        8.45      1.90 o
  -3  10   4      188.44      190.10      4.13 o
  -2  10   4      231.78      217.08      7.12 o
  -1  10   4       13.98       11.08      1.53 o
   0  10   4       80.35       66.07      2.72 o
   1  10   4       14.74       13.78      2.33 o
   2  10   4      235.59      217.15      4.16 o
   3  10   4      185.53      203.41      3.93 o
   4  10   4       11.33       11.45      1.43 o
   5  10   4        7.96        5.64      1.52 o
   6  10   4       12.01        9.20      1.73 o
   7  10   4       37.61       32.88      3.32 o
   8  10   4        5.86       -2.91      3.82 o
  -8  11   4        6.79        6.61      3.75 o
  -7  11   4       15.92       13.72      2.83 o
  -6  11   4       64.22       80.14      3.68 o
  -5  11   4        3.35        4.02      1.80 o
  -4  11   4        4.13        3.14      1.57 o
  -3  11   4      220.93      202.13      5.13 o
  -2  11   4      141.71      141.94      4.73 o
  -1  11   4      308.30      294.98      6.46 o
   0  11   4       44.23       44.83      2.96 o
   1  11   4      306.36      295.07      6.29 o
   2  11   4      138.28      141.32      3.91 o
   3  11   4      223.54      209.92      4.84 o
   4  11   4        3.80        3.64      1.62 o
   5  11   4        3.23       -1.34      1.59 o
   6  11   4       64.87       72.14      3.52 o
   7  11   4       16.39       19.71      6.31 o
   8  11   4        6.76        8.43      3.87 o
  -7  12   4       32.35       43.36      4.02 o
  -6  12   4       19.43       11.95      2.38 o
  -5  12   4       66.51       68.64      3.68 o
  -4  12   4       12.07       12.92      2.12 o
  -3  12   4       22.54       20.98      2.31 o
  -2  12   4      161.32      148.57      4.59 o
  -1  12   4      254.42      261.69      8.07 o
   0  12   4        0.44        5.87      2.25 o
   1  12   4      252.46      270.06      7.11 o
   2  12   4      161.57      154.90      4.74 o
   3  12   4       23.19       20.99      2.53 o
   4  12   4       12.28       13.84      2.07 o
   5  12   4       65.76       63.63      3.57 o
   6  12   4       19.63       12.58      3.19 o
   7  12   4       32.63       31.21      4.64 o
  -7  13   4        0.16       -0.19      2.98 o
  -6  13   4       18.65       15.67      2.71 o
  -5  13   4        2.22        1.69      2.16 o
  -4  13   4       49.52       53.03      3.21 o
  -3  13   4       11.04       11.81      2.45 o
  -2  13   4       22.20       20.66      3.09 o
  -1  13   4       82.92       81.89      5.61 o
   0  13   4      175.26      165.33      6.66 o
   1  13   4       82.08       85.54      4.34 o
   2  13   4       21.41       17.23      2.47 o
   3  13   4       10.74        5.28      1.97 o
   4  13   4       49.93       51.60      3.61 o
   5  13   4        2.31        1.35      2.33 o
   6  13   4       19.09       14.88      2.63 o
   7  13   4        0.19       -1.15      3.87 o
  -6  14   4        4.65        5.50      3.08 o
  -5  14   4        7.59        5.84      4.12 o
  -4  14   4       15.53       13.18      8.60 o
  -3  14   4       28.80       27.13      3.62 o
  -2  14   4        5.29        1.92      2.58 o
  -1  14   4       20.54       13.36      3.12 o
   0  14   4       29.39       39.37      3.51 o
   1  14   4       21.67       20.25      2.97 o
   2  14   4        5.18        8.26      4.01 o
   3  14   4       28.96       32.01      3.40 o
   4  14   4       14.92        9.14      2.60 o
   5  14   4        8.29        7.20      2.87 o
   6  14   4        4.60        4.76      3.03 o
  -5  15   4        6.99        4.78      3.77 o
  -4  15   4       15.65       25.52      4.63 o
  -3  15   4        9.63       10.12      2.91 o
  -2  15   4        7.15       14.99      2.91 o
  -1  15   4       72.99       72.54      4.54 o
   0  15   4        3.68        2.92      2.46 o
   1  15   4       71.84       67.78      4.45 o
   2  15   4        6.78        5.58      2.61 o
   3  15   4        9.58        6.05      3.72 o
   4  15   4       16.10       16.66      5.93 o
   5  15   4        7.10        4.79      3.77 o
  -4  16   4        7.87        2.41      4.18 o
  -3  16   4       31.83       30.70      3.84 o
  -2  16   4       20.88       17.36      3.26 o
  -1  16   4        2.29        2.91      2.60 o
   0  16   4       20.28       22.78      3.47 o
   1  16   4        2.47        1.05      2.69 o
   2  16   4       20.15       17.94      3.42 o
   3  16   4       32.15       33.35      4.93 o
   4  16   4        8.14        8.17      4.46 o
  -3  17   4        3.19        3.71      5.79 o
  -2  17   4        7.78        2.70      4.84 o
  -1  17   4        9.02        6.35      3.04 o
   0  17   4        2.68       -0.57      2.71 o
   1  17   4        8.76        9.54      3.27 o
   2  17   4        7.95        9.26      3.25 o
   3  17   4        3.14        6.89      6.07 o
  -1  18   4        0.27        0.57      7.55 o
   1  18   4        0.35       -0.35      7.58 o
   1   0   5      682.77      781.51      6.65 o
   2   0   5      580.18      509.77      4.81 o
   3   0   5     2948.69     3430.38     31.21 o
   4   0   5      706.24      709.58      8.29 o
   5   0   5        6.16        5.64      0.60 o
   6   0   5      162.19      129.85      5.00 o
   7   0   5       27.65       22.04      3.43 o
   8   0   5       12.44        8.13      2.11 o
   9   0   5        3.08        1.58      2.11 o
  10   0   5        5.47        9.63      2.78 o
 -10   1   5        0.40        0.28      2.37 o
  -9   1   5        4.02        6.02      2.36 o
  -8   1   5        4.10        3.36      1.27 o
  -7   1   5      142.69      132.72      4.37 o
  -6   1   5       44.06       40.31      2.48 o
  -5   1   5      109.06      122.97      2.85 o
  -4   1   5       31.13       30.96      1.03 o
  -3   1   5      258.43      251.50      3.38 o
  -2   1   5     1514.06     1605.74     15.13 o
  -1   1   5     4003.59     4447.61     36.02 o
   0   1   5      851.04      966.47      9.64 o
   1   1   5     3975.57     4411.05     35.63 o
   2   1   5     1501.32     1609.15     14.29 o
   3   1   5      271.22      256.95      3.25 o
   4   1   5       33.17       31.07      0.94 o
   5   1   5      106.64      123.77      1.95 o
   6   1   5       42.12       38.50      2.88 o
   7   1   5      143.23      129.06      5.40 o
   8   1   5        3.80        1.99      2.88 o
   9   1   5        3.91        2.29      2.20 o
  10   1   5        0.34        2.58      2.58 o
 -10   2   5        0.90        0.71      1.63 o
  -9   2   5       13.11       18.03      1.79 o
  -8   2   5        4.06        4.43      1.97 o
  -7   2   5       19.38       17.36      2.19 o
  -6   2   5       47.95       40.88      1.27 o
  -5   2   5      109.09      113.58      2.46 o
  -4   2   5      765.01      751.84      7.29 o
  -3   2   5      279.36      247.80      3.17 o
  -2   2   5      846.22      917.12      8.62 o
  -1   2   5     1282.46     1393.96     11.91 o
   0   2   5     2776.53     2870.07     21.62 o
   1   2   5     1256.42     1388.66     11.93 o
   2   2   5      844.60      923.20      8.17 o
   3   2   5      277.89      243.86      3.01 o
   4   2   5      760.32      741.31      7.06 o
   5   2   5      110.27      116.98      1.95 o
   6   2   5       50.42       45.28      1.67 o
   7   2   5       18.94       10.79      2.22 o
   8   2   5        3.70        0.77      1.83 o
   9   2   5       12.70       10.50      2.76 o
  10   2   5        0.95       -2.46      2.49 o
 -10   3   5        8.19       11.57      2.91 o
  -9   3   5        2.93        1.24      1.31 o
  -8   3   5        2.14        2.68      1.17 o
  -7   3   5        5.72        5.96      1.06 o
  -6   3   5      179.28      171.50      3.14 o
  -5   3   5       26.66       30.40      1.07 o
  -4   3   5      366.42      338.98      3.94 o
  -3   3   5      272.86      248.19      3.08 o
  -2   3   5      234.63      304.01      3.72 o
  -1   3   5      644.14      710.93      6.65 o
   0   3   5     5828.93     6097.98     47.40 o
   1   3   5      655.58      728.11      7.47 o
   2   3   5      231.72      295.77      3.87 o
   3   3   5      277.14      253.19      3.20 o
   4   3   5      362.10      332.46      4.00 o
   5   3   5       28.48       33.47      1.26 o
   6   3   5      178.44      176.37      3.75 o
   7   3   5        5.57        4.52      1.06 o
   8   3   5        2.47        2.21      1.19 o
   9   3   5        3.09        3.87      1.14 o
  10   3   5        7.87        7.09      3.11 o
  -9   4   5       15.94       17.86      2.20 o
  -8   4   5       58.06       56.36      4.28 o
  -7   4   5        8.62        6.73      1.21 o
  -6   4   5        6.17        7.71      0.89 o
  -5   4   5      318.66      297.55      3.56 o
  -4   4   5      304.64      300.16      3.70 o
  -3   4   5       65.28       70.04      1.62 o
  -2   4   5      570.58      498.95      6.15 o
  -1   4   5     2418.01     2673.77     23.61 o
   0   4   5     2086.42     2031.47     17.36 o
   1   4   5     2419.12     2649.56     23.57 o
   2   4   5      562.55      481.34      5.15 o
   3   4   5       62.37       68.43      1.65 o
   4   4   5      306.20      296.73      3.58 o
   5   4   5      317.72      303.82      3.34 o
   6   4   5        6.62        6.61      0.96 o
   7   4   5        8.44        9.18      1.24 o
   8   4   5       58.02       57.55      3.94 o
   9   4   5       15.51       16.22      1.63 o
  -9   5   5        1.30        2.16      1.85 o
  -8   5   5       13.13        7.98      1.89 o
  -7   5   5       31.20       31.61      1.77 o
  -6   5   5       85.40       92.95      2.31 o
  -5   5   5      227.05      205.00      3.29 o
  -4   5   5      226.78      229.12      3.27 o
  -3   5   5      116.59      122.38      2.81 o
  -2   5   5      351.08      434.61      5.66 o
  -1   5   5      240.49      256.71      3.30 o
   0   5   5     1754.28     2156.02     18.51 o
   1   5   5      232.21      253.34      3.51 o
   2   5   5      353.95      434.21      4.61 o
   3   5   5      111.42      114.07      2.04 o
   4   5   5      228.55      234.97      3.21 o
   5   5   5      230.48      213.50      2.93 o
   6   5   5       86.74       93.67      2.19 o
   7   5   5       31.35       35.58      4.21 o
   8   5   5       12.44       10.63      1.57 o
   9   5   5        1.20        1.48      1.76 o
  -9   6   5        0.01        0.06      1.94 o
  -8   6   5       10.43       13.85      2.35 o
  -7   6   5       23.19       24.11      1.64 o
  -6   6   5       18.95       17.71      1.32 o
  -5   6   5       16.18       19.45      1.25 o
  -4   6   5      359.85      360.85      4.78 o
  -3   6   5       33.97       43.37      1.54 o
  -2   6   5      135.84      149.80      3.38 o
  -1   6   5       21.63       19.46      1.02 o
   0   6   5      159.88      190.20      2.83 o
   1   6   5       22.93       20.01      1.05 o
   2   6   5      134.25      150.09      2.45 o
   3   6   5       32.15       38.96      1.30 o
   4   6   5      354.96      349.06      4.92 o
   5   6   5       15.42       17.34      1.17 o
   6   6   5       17.73       18.23      1.10 o
   7   6   5       23.71       21.06      1.88 o
   8   6   5       10.00        9.57      1.68 o
   9   6   5        0.02       -1.45      3.22 o
  -9   7   5        5.04        5.96      2.76 o
  -8   7   5        9.66        9.15      2.25 o
  -7   7   5       22.38       24.30      2.03 o
  -6   7   5       29.94       25.21      1.87 o
  -5   7   5       49.92       47.82      2.10 o
  -4   7   5       69.82       67.34      2.03 o
  -3   7   5       73.64       77.84      3.01 o
  -2   7   5       34.39       23.57      1.32 o
  -1   7   5      700.92      772.61      9.46 o
   0   7   5        8.98       10.63      1.03 o
   1   7   5      713.83      785.13      9.28 o
   2   7   5       33.90       24.81      1.23 o
   3   7   5       68.25       65.60      1.91 o
   4   7   5       70.42       66.10      1.89 o
   5   7   5       50.88       46.84      1.79 o
   6   7   5       30.04       28.82      1.45 o
   7   7   5       22.52       23.35      2.53 o
   8   7   5        9.24        9.47      2.27 o
   9   7   5        4.91        0.71      3.76 o
  -9   8   5        6.51        7.10      2.73 o
  -8   8   5        4.68       10.17      2.43 o
  -7   8   5        7.95        8.18      1.77 o
  -6   8   5       34.51       31.75      2.40 o
  -5   8   5       11.01       14.07      1.93 o
  -4   8   5      198.58      196.50      4.03 o
  -3   8   5      478.53      476.52      6.09 o
  -2   8   5      554.89      551.54      7.35 o
  -1   8   5       88.62       98.26      2.37 o
   0   8   5       32.44       22.33      1.39 o
   1   8   5       83.79       89.76      2.64 o
   2   8   5      551.36      544.20      5.93 o
   3   8   5      476.41      467.89      6.42 o
   4   8   5      195.50      195.60      3.48 o
   5   8   5       12.11       16.49      2.01 o
   6   8   5       34.86       31.15      1.96 o
   7   8   5        7.90        6.85      2.17 o
   8   8   5        4.36        7.24      2.29 o
   9   8   5        6.64        6.71      2.66 o
  -8   9   5        5.59        2.54      2.29 o
  -7   9   5        4.70        1.12      1.66 o
  -6   9   5       13.28       14.80      2.10 o
  -5   9   5       32.53       29.31      2.03 o
  -4   9   5       65.18       69.54      2.80 o
  -3   9   5      159.48      156.55      3.64 o
  -2   9   5       16.21       12.44      1.66 o
  -1   9   5      600.25      584.94      9.87 o
   0   9   5        0.68        1.25      0.97 o
   1   9   5      605.01      591.76      8.12 o
   2   9   5       15.99       14.39      1.81 o
   3   9   5      157.12      155.27      3.62 o
   4   9   5       66.77       71.31      2.67 o
   5   9   5       32.16       35.96      2.45 o
   6   9   5       14.05       17.89      1.81 o
   7   9   5        4.50        3.70      2.08 o
   8   9   5        5.60        4.04      2.39 o
  -8  10   5       25.59       29.76      3.54 o
  -7  10   5        7.78        6.80      2.09 o
  -6  10   5        1.68        2.22      1.74 o
  -5  10   5       69.15       71.35      3.29 o
  -4  10   5        5.48        4.03      1.35 o
  -3  10   5       89.90       88.58      2.85 o
  -2  10   5       39.40       40.78      2.01 o
  -1  10   5       28.36       22.01      1.81 o
   0  10   5        0.81        1.02      1.02 o
   1  10   5       24.91       19.02      1.93 o
   2  10   5       38.89       39.91      2.59 o
   3  10   5       89.66       91.59      2.65 o
   4  10   5        4.89        5.17      1.69 o
   5  10   5       70.65       73.92      2.96 o
   6  10   5        1.84       -0.51      1.37 o
   7  10   5        7.74        6.78      2.50 o
   8  10   5       25.97       30.72      3.58 o
  -8  11   5        5.03        7.08      4.04 o
  -7  11   5       25.75       35.83      3.65 o
  -6  11   5        2.34        2.07      3.40 o
  -5  11   5       12.65       11.83      2.13 o
  -4  11   5       80.13       90.41      3.62 o
  -3  11   5       88.32       73.07      3.28 o
  -2  11   5       10.87       10.72      1.82 o
  -1  11   5        3.19        0.51      1.44 o
   0  11   5       32.07       33.05      3.55 o
   1  11   5        2.72        0.51      1.77 o
   2  11   5       11.26       10.91      1.89 o
   3  11   5       89.56       79.62      3.06 o
   4  11   5       78.24       88.02      5.19 o
   5  11   5       12.56       11.69      3.17 o
   6  11   5        2.36        0.38      1.80 o
   7  11   5       26.10       30.35      4.44 o
   8  11   5        5.15        6.86      4.47 o
  -7  12   5        7.34        6.03      2.94 o
  -6  12   5        3.52        7.03      2.83 o
  -5  12   5       20.97       26.94      2.82 o
  -4  12   5        4.78        6.82      1.90 o
  -3  12   5      109.82      111.01      4.14 o
  -2  12   5       67.92       67.99      3.26 o
  -1  12   5       46.00       50.69      3.92 o
   0  12   5       24.52       34.06      3.41 o
   1  12   5       48.47       47.17      5.52 o
   2  12   5       66.44       68.28      3.36 o
   3  12   5      108.35      104.41      4.89 o
   4  12   5        4.27        0.98      1.74 o
   5  12   5       21.18       25.44      2.77 o
   6  12   5        3.59        4.30      2.11 o
   7  12   5        7.15       10.67      3.95 o
  -7  13   5        3.23        0.56      3.11 o
  -6  13   5        8.00        6.04      2.51 o
  -5  13   5        6.60        3.81      2.25 o
  -4  13   5       28.82       31.30      2.81 o
  -3  13   5       17.38       12.73      2.93 o
  -2  13   5       17.40       16.81      3.03 o
  -1  13   5       74.84       79.68      4.87 o
   0  13   5        0.62        2.07      2.88 o
   1  13   5       73.31       73.28      4.77 o
   2  13   5       17.16       14.58      2.40 o
   3  13   5       17.39       15.59      2.38 o
   4  13   5       28.82       29.40      3.12 o
   5  13   5        6.52        7.67      2.65 o
   6  13   5        7.79       13.46      2.95 o
   7  13   5        3.45        9.03      6.51 o
  -6  14   5        5.07        8.19      3.60 o
  -5  14   5        0.27        1.46      2.93 o
  -4  14   5        4.70        4.35      6.95 o
  -3  14   5        1.80        1.36      2.51 o
  -2  14   5       44.99       54.62      4.55 o
  -1  14   5       33.34       40.97      4.86 o
   0  14   5        3.74        1.14      2.46 o
   1  14   5       33.85       37.10      3.50 o
   2  14   5       45.82       51.60      3.85 o
   3  14   5        2.04        3.98      2.33 o
   4  14   5        4.36        3.52      2.40 o
   5  14   5        0.26        0.82      2.67 o
   6  14   5        5.16        5.05      3.14 o
  -5  15   5        1.45        2.71      3.76 o
  -4  15   5        4.87        7.24      5.74 o
  -3  15   5       11.04        9.81      5.08 o
  -2  15   5        2.72        1.23      3.01 o
  -1  15   5       25.59       24.75      3.35 o
   0  15   5       56.23       59.04      4.31 o
   1  15   5       26.48       26.91      3.48 o
   2  15   5        3.02        2.54      2.40 o
   3  15   5       10.70       15.89      3.44 o
   4  15   5        4.94        5.22      2.93 o
   5  15   5        1.58       -3.52      3.52 o
  -4  16   5        4.43       13.21      6.17 o
  -3  16   5        2.89        3.53      3.02 o
  -2  16   5       10.25        7.20      3.00 o
  -1  16   5       21.49       29.69      3.77 o
   0  16   5       14.75        9.65      4.67 o
   1  16   5       21.80       20.60      3.36 o
   2  16   5       10.25       11.10      3.03 o
   3  16   5        2.85        3.69      3.28 o
   4  16   5        4.30       -3.43      5.32 o
  -3  17   5        0.27        1.89      6.51 o
  -2  17   5        1.51        4.07      3.10 o
  -1  17   5        3.57        7.05      3.23 o
   0  17   5        7.94        5.95      2.94 o
   1  17   5        3.47        2.09      2.98 o
   2  17   5        1.60       -3.20      3.20 o
   3  17   5        0.27        7.11      6.10 o
   0   0   6     1730.81     1806.07     32.33 o
   1   0   6        2.46        2.07      0.44 o
   2   0   6       37.46       35.17      1.01 o
   3   0   6      145.69      166.93      2.31 o
   4   0   6      211.52      148.67      2.34 o
   5   0   6      345.60      309.90      4.83 o
   6   0   6      144.70      144.95      3.25 o
   7   0   6      103.12      109.59      3.58 o
   8   0   6       11.73       13.24      1.59 o
   9   0   6        0.85        2.52      1.79 o
  10   0   6        5.36        7.21      3.03 o
 -10   1   6        2.63        3.37      1.39 o
  -9   1   6       48.04       52.18      4.72 o
  -8   1   6        3.61        4.16      1.45 o
  -7   1   6        3.67        3.23      1.55 o
  -6   1   6       50.52       47.93      1.77 o
  -5   1   6      479.79      503.74      6.35 o
  -4   1   6      139.68      124.72      2.03 o
  -3   1   6     1165.94     1177.87     11.51 o
  -2   1   6      955.91     1020.40     10.92 o
  -1   1   6      603.68      671.78      6.07 o
   0   1   6        0.00       -0.35      0.35 o
   1   1   6      629.01      702.68      6.41 o
   2   1   6      972.30     1034.86      9.61 o
   3   1   6     1156.14     1172.81     11.60 o
   4   1   6      142.28      127.42      2.11 o
   5   1   6      478.15      489.91      6.30 o
   6   1   6       49.42       44.91      1.59 o
   7   1   6        3.73        0.86      1.26 o
   8   1   6        3.85        1.04      1.24 o
   9   1   6       48.06       48.11      5.02 o
  10   1   6        2.59        1.67      2.71 o
 -10   2   6       13.64       16.89      2.69 o
  -9   2   6        0.13       -0.98      1.23 o
  -8   2   6       10.65       10.72      1.78 o
  -7   2   6      126.06      127.89      6.32 o
  -6   2   6       76.07       71.07      2.33 o
  -5   2   6       40.65       30.12      1.14 o
  -4   2   6      524.00      515.31      6.17 o
  -3   2   6      243.19      251.15      3.30 o
  -2   2   6       69.13       64.88      1.52 o
  -1   2   6     3589.89     3861.10     31.75 o
   0   2   6        1.96        0.97      0.67 o
   1   2   6     3603.12     3926.78     35.85 o
   2   2   6       69.44       67.05      1.47 o
   3   2   6      236.98      245.37      3.18 o
   4   2   6      521.11      513.83      5.53 o
   5   2   6       39.83       26.38      1.08 o
   6   2   6       74.85       69.26      3.14 o
   7   2   6      130.81      128.51      3.25 o
   8   2   6       10.09        9.76      1.27 o
   9   2   6        0.15       -0.24      1.67 o
  10   2   6       13.68       17.33      6.48 o
  -9   3   6        0.79       -0.16      1.35 o
  -8   3   6        0.75        1.05      1.46 o
  -7   3   6        5.75        5.16      1.22 o
  -6   3   6       23.62       19.86      1.19 o
  -5   3   6       81.10       72.09      1.69 o
  -4   3   6      145.26      117.57      2.56 o
  -3   3   6       49.79       44.43      1.25 o
  -2   3   6     2050.59     2172.85     20.68 o
  -1   3   6     1971.07     2183.16     20.73 o
   0   3   6        1.15       -0.45      0.51 o
   1   3   6     1966.29     2190.75     22.13 o
   2   3   6     2079.00     2203.51     18.57 o
   3   3   6       48.86       45.12      1.22 o
   4   3   6      146.16      116.78      2.07 o
   5   3   6       79.79       71.18      1.51 o
   6   3   6       25.53       23.67      1.30 o
   7   3   6        5.66        3.35      1.12 o
   8   3   6        0.51       -0.45      1.06 o
   9   3   6        0.82       -1.17      1.17 o
  -9   4   6        4.06        6.91      2.56 o
  -8   4   6        1.17       -0.23      1.35 o
  -7   4   6        0.16       -0.88      1.11 o
  -6   4   6       59.39       58.29      1.96 o
  -5   4   6       12.62       11.84      0.94 o
  -4   4   6      212.49      224.51      3.15 o
  -3   4   6       33.48       19.80      0.93 o
  -2   4   6      553.03      544.21      6.68 o
  -1   4   6      231.51      236.44      3.10 o
   0   4   6      225.24      223.44      3.17 o
   1   4   6      225.57      229.96      3.10 o
   2   4   6      554.87      549.80      5.78 o
   3   4   6       33.34       18.86      0.96 o
   4   4   6      210.08      214.75      2.99 o
   5   4   6       12.41       10.86      1.07 o
   6   4   6       60.29       59.81      2.07 o
   7   4   6        0.04       -0.31      1.04 o
   8   4   6        1.19        2.38      1.25 o
   9   4   6        4.17        2.67      1.40 o
  -9   5   6       11.80       11.05      2.28 o
  -8   5   6        4.24        5.47      1.91 o
  -7   5   6       11.15        9.95      1.18 o
  -6   5   6       19.29       19.28      1.32 o
  -5   5   6      108.36      101.74      2.36 o
  -4   5   6      426.20      429.40      5.43 o
  -3   5   6      213.19      199.49      3.40 o
  -2   5   6      798.59      801.64      8.75 o
  -1   5   6      266.13      235.67      3.43 o
   0   5   6      358.19      404.80      4.98 o
   1   5   6      275.29      242.96      3.46 o
   2   5   6      818.09      824.10      7.82 o
   3   5   6      211.13      199.97      3.12 o
   4   5   6      430.81      433.33      5.31 o
   5   5   6      112.51      104.45      2.18 o
   6   5   6       18.39       18.69      1.23 o
   7   5   6       11.40       11.20      1.53 o
   8   5   6        4.63        8.20      1.55 o
   9   5   6       11.39       13.62      3.27 o
  -9   6   6        8.44       11.17      2.49 o
  -8   6   6        8.87        6.03      2.07 o
  -7   6   6        6.21        4.71      1.41 o
  -6   6   6       69.37       66.04      2.58 o
  -5   6   6      126.43      132.03      3.39 o
  -4   6   6      502.68      513.05      6.36 o
  -3   6   6       82.68       89.30      2.29 o
  -2   6   6       54.95       52.88      2.16 o
  -1   6   6       92.90       96.64      2.65 o
   0   6   6      712.70      794.32      8.70 o
   1   6   6       93.57       91.84      2.11 o
   2   6   6       53.27       52.36      1.52 o
   3   6   6       85.13       91.73      2.20 o
   4   6   6      502.11      509.08      6.57 o
   5   6   6      128.60      131.31      2.61 o
   6   6   6       69.75       68.48      1.93 o
   7   6   6        6.09        3.64      2.34 o
   8   6   6        8.67        9.20      2.18 o
   9   6   6        8.29        9.59      2.33 o
  -9   7   6       19.18       19.54      2.99 o
  -8   7   6        4.10        3.42      2.07 o
  -7   7   6        0.04        0.13      1.40 o
  -6   7   6       40.02       37.27      2.43 o
  -5   7   6      187.84      185.24      5.36 o
  -4   7   6      171.49      182.72      3.32 o
  -3   7   6      554.39      567.49      7.51 o
  -2   7   6       30.02       37.86      1.67 o
  -1   7   6      268.29      272.39      4.07 o
   0   7   6      246.65      298.59      5.12 o
   1   7   6      269.89      274.99      4.71 o
   2   7   6       30.15       38.67      1.44 o
   3   7   6      563.52      584.88      6.97 o
   4   7   6      173.17      183.75      3.65 o
   5   7   6      193.90      200.48      3.67 o
   6   7   6       40.47       37.65      1.79 o
   7   7   6        0.04       -0.20      1.72 o
   8   7   6        4.01        1.23      1.96 o
   9   7   6       19.42       24.41      3.72 o
  -9   8   6        1.70        2.96      2.66 o
  -8   8   6        5.91        7.01      3.30 o
  -7   8   6        4.33        4.15      1.64 o
  -6   8   6       37.20       43.89      2.92 o
  -5   8   6       22.13       20.24      2.06 o
  -4   8   6      127.68      132.39      3.34 o
  -3   8   6        4.76        3.89      1.46 o
  -2   8   6       33.54       35.15      2.40 o
  -1   8   6      134.00      142.06      3.11 o
   0   8   6      717.23      696.19      8.79 o
   1   8   6      137.42      146.87      4.67 o
   2   8   6       32.95       36.47      1.53 o
   3   8   6        4.93        5.80      1.28 o
   4   8   6      130.61      139.49      3.44 o
   5   8   6       22.61       21.61      1.67 o
   6   8   6       37.23       39.21      3.32 o
   7   8   6        4.79        5.19      2.12 o
   8   8   6        5.98        4.33      2.31 o
   9   8   6        1.75        2.83      3.16 o
  -8   9   6       11.71       14.07      2.74 o
  -7   9   6        8.17        4.56      1.86 o
  -6   9   6        0.08        0.72      1.58 o
  -5   9   6       86.93       80.22      3.48 o
  -4   9   6       18.70       16.29      1.56 o
  -3   9   6      141.77      138.85      4.01 o
  -2   9   6      318.63      317.22      6.30 o
  -1   9   6      215.08      213.87      4.42 o
   0   9   6       38.99       40.27      1.88 o
   1   9   6      220.21      223.76      5.06 o
   2   9   6      328.42      325.37      5.65 o
   3   9   6      138.86      141.43      3.49 o
   4   9   6       17.67       12.80      1.63 o
   5   9   6       87.11       82.90      2.87 o
   6   9   6        0.07       -0.34      1.29 o
   7   9   6        7.84        6.39      2.35 o
   8   9   6       12.02       14.75      2.92 o
  -8  10   6        0.19        0.44      2.47 o
  -7  10   6       56.97       54.64      3.80 o
  -6  10   6       13.26       16.82      2.29 o
  -5  10   6        5.99        3.48      1.51 o
  -4  10   6       42.86       44.20      2.24 o
  -3  10   6      135.67      131.30      3.96 o
  -2  10   6      109.86       99.77      3.57 o
  -1  10   6      174.00      171.20      4.69 o
   0  10   6       99.46       90.07      3.02 o
   1  10   6      177.38      174.05      4.55 o
   2  10   6      108.49      101.49      3.01 o
   3  10   6      133.05      125.35      3.38 o
   4  10   6       42.12       44.09      2.10 o
   5  10   6        5.98        4.38      1.56 o
   6  10   6       13.02       11.62      2.06 o
   7  10   6       56.89       60.95      4.20 o
   8  10   6        0.14       -2.44      2.44 o
  -7  11   6       12.78        8.05      2.86 o
  -6  11   6       34.76       38.18      3.68 o
  -5  11   6       31.96       30.68      2.81 o
  -4  11   6       38.50       37.14      2.62 o
  -3  11   6        1.82        4.44      1.94 o
  -2  11   6       43.71       37.73      2.55 o
  -1  11   6      241.30      215.66      5.39 o
   0  11   6        7.81        5.33      1.89 o
   1  11   6      240.16      229.94      6.32 o
   2  11   6       46.28       44.87      2.66 o
   3  11   6        1.88        1.42      1.62 o
   4  11   6       37.94       42.17      2.73 o
   5  11   6       31.91       29.38      2.76 o
   6  11   6       34.38       35.31      2.84 o
   7  11   6       12.69       10.59      4.56 o
  -7  12   6       14.82       20.99      3.58 o
  -6  12   6       19.01       15.73      3.25 o
  -5  12   6       18.77       16.69      3.80 o
  -4  12   6       35.40       37.93      2.78 o
  -3  12   6       13.07       17.34      2.35 o
  -2  12   6       25.07       25.81      4.13 o
  -1  12   6        4.37        4.34      2.72 o
   0  12   6       63.11       55.25      4.04 o
   1  12   6        5.01        5.49      2.11 o
   2  12   6       25.79       33.15      3.05 o
   3  12   6       13.77       18.75      2.36 o
   4  12   6       34.23       35.01      2.81 o
   5  12   6       18.64       22.29      2.72 o
   6  12   6       18.41       20.99      2.69 o
   7  12   6       14.99       19.26      4.60 o
  -6  13   6       23.40       16.65      3.50 o
  -5  13   6       39.37       42.68      3.46 o
  -4  13   6        7.27        7.25      3.20 o
  -3  13   6       15.31       22.19      3.32 o
  -2  13   6       52.24       61.25      4.45 o
  -1  13   6       37.69       37.13      3.91 o
   0  13   6       23.48       23.41      3.27 o
   1  13   6       38.08       37.29      3.84 o
   2  13   6       53.12       56.40      3.80 o
   3  13   6       15.15       12.60      2.28 o
   4  13   6        7.26        7.29      2.47 o
   5  13   6       39.07       38.24      3.95 o
   6  13   6       23.31       23.94      4.05 o
  -6  14   6        6.30        9.03      5.91 o
  -5  14   6        1.88        4.18      3.79 o
  -4  14   6       59.37       63.93      5.78 o
  -3  14   6        4.64       -0.91      2.44 o
  -2  14   6       23.28       27.57      3.77 o
  -1  14   6       11.97       17.09      3.33 o
   0  14   6       46.42       54.52      4.61 o
   1  14   6       11.76       15.01      3.26 o
   2  14   6       22.89       26.69      3.22 o
   3  14   6        4.39        7.61      2.67 o
   4  14   6       60.34       66.76      4.79 o
   5  14   6        1.79       -0.04      2.57 o
   6  14   6        6.19        9.37      3.36 o
  -5  15   6        3.70       13.37      5.85 o
  -4  15   6        3.00       -0.27      3.59 o
  -3  15   6       36.27       40.28      4.57 o
  -2  15   6        0.10        0.84      2.87 o
  -1  15   6       28.87       26.15      3.93 o
   0  15   6       18.71       29.10      4.00 o
   1  15   6       27.96       25.75      3.48 o
   2  15   6        0.15        2.07      2.71 o
   3  15   6       37.41       49.61      4.74 o
   4  15   6        2.78       -0.71      2.91 o
   5  15   6        3.77        1.05      3.80 o
  -4  16   6        4.53        3.74      5.82 o
  -3  16   6        5.18       12.52      3.75 o
  -2  16   6        3.72        2.28      3.30 o
  -1  16   6        0.49        5.16      2.84 o
   0  16   6       16.27       18.94      3.69 o
   1  16   6        0.46        0.01      2.58 o
   2  16   6        3.81        2.28      2.77 o
   3  16   6        5.46        6.19      3.43 o
  -3  17   6        2.17       15.22      7.71 o
  -2  17   6        8.63       11.22      4.98 o
  -1  17   6        0.31       -1.48      2.86 o
   0  17   6        5.64        6.20      3.32 o
   1  17   6        0.32        1.70      2.98 o
   2  17   6        8.68       12.63      5.41 o
   3  17   6        2.13        1.07      7.08 o
   1   0   7      810.08      856.61      7.88 o
   2   0   7       21.38        8.98      0.80 o
   3   0   7     1027.43     1174.32     10.97 o
   4   0   7      264.32      258.58      3.75 o
   5   0   7       20.97       26.56      1.22 o
   6   0   7      104.86       97.52      2.85 o
   7   0   7        5.09        2.58      1.46 o
   8   0   7       21.75       21.74      2.07 o
   9   0   7        8.82        6.96      1.93 o
  -9   1   7        0.55        2.21      1.68 o
  -8   1   7        8.66        4.87      1.62 o
  -7   1   7      139.52      151.44      4.63 o
  -6   1   7       60.00       64.00      2.24 o
  -5   1   7      155.53      157.31      2.80 o
  -4   1   7      294.66      251.76      3.34 o
  -3   1   7      171.40      165.00      2.61 o
  -2   1   7      247.10      262.38      4.66 o
  -1   1   7       18.58       25.03      1.10 o
   0   1   7      477.48      456.33      4.68 o
   1   1   7       21.11       27.52      1.07 o
   2   1   7      237.59      261.79      3.27 o
   3   1   7      174.17      172.16      2.61 o
   4   1   7      294.79      237.51      5.78 o
   5   1   7      154.42      154.89      2.93 o
   6   1   7       58.70       70.61      2.44 o
   7   1   7      139.95      143.78      4.39 o
   8   1   7        8.37        6.99      1.59 o
   9   1   7        0.52        1.24      2.10 o
  -9   2   7       10.09       12.88      2.99 o
  -8   2   7       16.42       14.99      2.02 o
  -7   2   7        0.98        3.80      1.54 o
  -6   2   7      114.35      107.85      3.78 o
  -5   2   7      314.08      336.49      4.70 o
  -4   2   7        0.52        1.60      0.67 o
  -3   2   7       84.74       64.56      1.62 o
  -2   2   7      117.96      115.59      2.52 o
  -1   2   7      283.82      275.53      4.08 o
   0   2   7      191.50      185.36      2.76 o
   1   2   7      288.36      282.81      4.25 o
   2   2   7      111.60      113.66      2.59 o
   3   2   7       89.07       69.21      1.69 o
   4   2   7        0.23        1.18      0.66 o
   5   2   7      310.76      336.53      5.42 o
   6   2   7      111.67      106.49      3.75 o
   7   2   7        0.94       -1.17      1.31 o
   8   2   7       17.13       16.25      1.94 o
   9   2   7       10.05       10.43      1.90 o
  -9   3   7        0.11        0.26      1.63 o
  -8   3   7       20.81       17.32      1.79 o
  -7   3   7        4.41        4.62      2.16 o
  -6   3   7        2.46        1.17      1.00 o
  -5   3   7      141.07      125.90      2.66 o
  -4   3   7      577.68      572.91      7.46 o
  -3   3   7      137.43      149.78      2.62 o
  -2   3   7      232.45      256.16      5.61 o
  -1   3   7      472.43      446.75      5.33 o
   0   3   7       88.26       99.74      1.89 o
   1   3   7      476.61      456.83      5.35 o
   2   3   7      229.49      258.45      3.32 o
   3   3   7      133.58      148.49      2.50 o
   4   3   7      574.06      568.07      6.78 o
   5   3   7      137.38      120.48      2.10 o
   6   3   7        3.05       -0.31      0.89 o
   7   3   7        4.29        5.35      2.56 o
   8   3   7       20.24       18.01      2.07 o
   9   3   7        0.17       -1.24      1.53 o
  -9   4   7        3.33        5.38      2.00 o
  -8   4   7        8.13        7.95      1.90 o
  -7   4   7       30.64       30.51      1.70 o
  -6   4   7       40.26       41.51      1.77 o
  -5   4   7       54.42       66.16      2.16 o
  -4   4   7      198.38      181.74      2.88 o
  -3   4   7      221.38      215.45      3.12 o
  -2   4   7      648.76      636.07      7.69 o
  -1   4   7      402.76      465.71      5.90 o
   0   4   7     1557.51     1835.60     17.89 o
   1   4   7      391.43      450.73      5.83 o
   2   4   7      652.06      644.59      7.62 o
   3   4   7      221.31      217.30      3.27 o
   4   4   7      191.15      174.69      2.99 o
   5   4   7       50.71       61.42      1.79 o
   6   4   7       39.56       41.88      2.10 o
   7   4   7       30.22       32.95      2.00 o
   8   4   7        8.59        6.49      1.49 o
   9   4   7        3.10        6.29      3.10 o
  -9   5   7        1.07       -1.22      1.96 o
  -8   5   7       16.04       10.57      2.20 o
  -7   5   7        4.10        3.38      1.24 o
  -6   5   7       15.60       15.82      1.42 o
  -5   5   7      115.81      114.49      2.57 o
  -4   5   7      232.59      238.29      3.76 o
  -3   5   7      154.77      137.02      2.65 o
  -2   5   7      602.12      667.09      7.61 o
  -1   5   7      205.74      243.05      3.57 o
   0   5   7      117.97      125.03      2.38 o
   1   5   7      204.62      245.22      4.39 o
   2   5   7      605.41      676.48      7.14 o
   3   5   7      151.61      137.76      3.00 o
   4   5   7      231.11      228.93      3.37 o
   5   5   7      114.79      112.13      2.36 o
   6   5   7       15.83       16.96      1.28 o
   7   5   7        4.41        4.05      1.40 o
   8   5   7       16.33       12.05      2.51 o
   9   5   7        0.97        4.10      2.02 o
  -9   6   7       10.17        3.28      2.44 o
  -8   6   7       11.77       10.25      2.27 o
  -7   6   7       21.45       24.36      2.71 o
  -6   6   7       41.64       38.33      2.43 o
  -5   6   7       14.30       13.09      1.92 o
  -4   6   7      371.51      380.91      5.62 o
  -3   6   7      468.04      448.30      6.73 o
  -2   6   7      237.24      252.82      4.81 o
  -1   6   7      387.31      380.03      5.01 o
   0   6   7       32.84       35.79      1.54 o
   1   6   7      382.63      376.29      5.35 o
   2   6   7      235.59      246.26      3.56 o
   3   6   7      463.63      452.27      5.80 o
   4   6   7      366.21      369.48      5.42 o
   5   6   7       14.63       14.13      1.17 o
   6   6   7       41.03       46.18      1.69 o
   7   6   7       21.98       25.37      2.64 o
   8   6   7       11.20       12.39      2.39 o
   9   6   7       10.02       10.12      2.49 o
  -9   7   7        0.08        2.29      2.55 o
  -8   7   7        4.26        2.97      3.90 o
  -7   7   7       25.92       29.67      2.78 o
  -6   7   7       30.54       28.83      2.33 o
  -5   7   7       57.27       57.90      2.86 o
  -4   7   7      166.72      161.67      4.20 o
  -3   7   7      198.68      192.44      3.75 o
  -2   7   7      699.93      692.16      9.29 o
  -1   7   7      101.57      113.96      2.51 o
   0   7   7        4.27        3.11      0.99 o
   1   7   7      104.17      111.41      4.73 o
   2   7   7      700.11      684.19      7.57 o
   3   7   7      195.68      190.97      4.00 o
   4   7   7      168.46      172.97      3.47 o
   5   7   7       56.46       51.05      1.85 o
   6   7   7       31.36       29.14      1.91 o
   7   7   7       26.00       26.18      2.80 o
   8   7   7        4.25        3.54      2.12 o
   9   7   7        0.07       -0.56      2.38 o
  -8   8   7        1.57       -0.37      2.04 o
  -7   8   7        1.67        0.03      1.60 o
  -6   8   7       14.72       15.37      2.11 o
  -5   8   7       44.84       42.61      2.69 o
  -4   8   7       68.53       67.42      2.46 o
  -3   8   7      222.43      223.92      4.98 o
  -2   8   7      214.50      173.81      4.35 o
  -1   8   7       37.13       37.24      1.89 o
   0   8   7       81.41       86.46      2.72 o
   1   8   7       37.45       32.34      2.65 o
   2   8   7      212.58      179.86      4.41 o
   3   8   7      219.69      213.10      4.33 o
   4   8   7       66.66       65.73      2.50 o
   5   8   7       45.45       49.62      2.26 o
   6   8   7       15.19       14.00      1.70 o
   7   8   7        1.70       -1.69      1.91 o
   8   8   7        1.45        2.18      2.24 o
  -8   9   7        4.70        1.51      2.39 o
  -7   9   7        8.73        4.72      2.02 o
  -6   9   7       19.88       21.50      2.37 o
  -5   9   7       23.49       25.54      2.36 o
  -4   9   7       48.39       48.40      2.25 o
  -3   9   7       10.12       10.53      1.70 o
  -2   9   7        8.55        6.30      1.48 o
  -1   9   7      134.17      123.36      3.71 o
   0   9   7       14.43        8.41      1.23 o
   1   9   7      131.18      107.35      4.68 o
   2   9   7        7.79        3.71      1.50 o
   3   9   7        9.08        8.63      1.48 o
   4   9   7       48.90       52.56      2.37 o
   5   9   7       22.37       18.34      1.78 o
   6   9   7       19.71       20.37      2.00 o
   7   9   7        8.32        6.54      3.04 o
   8   9   7        4.85        7.78      3.27 o
  -8  10   7        2.00        3.16      2.70 o
  -7  10   7        1.08       -0.19      1.98 o
  -6  10   7        2.14        6.15      2.04 o
  -5  10   7       64.58       69.80      3.51 o
  -4  10   7       50.25       50.15      2.72 o
  -3  10   7       29.52       26.68      2.28 o
  -2  10   7       78.10       62.42      2.92 o
  -1  10   7       97.52       81.74      3.29 o
   0  10   7       15.88        5.65      1.56 o
   1  10   7       97.30       86.72      3.35 o
   2  10   7       76.99       65.14      2.46 o
   3  10   7       30.03       32.37      2.69 o
   4  10   7       49.01       51.35      2.42 o
   5  10   7       63.39       72.26      3.07 o
   6  10   7        2.07        1.95      2.02 o
   7  10   7        1.04        2.90      2.45 o
   8  10   7        2.12        5.72      2.88 o
  -7  11   7        9.28        7.45      2.90 o
  -6  11   7       14.44       21.18      3.30 o
  -5  11   7       47.20       60.66      3.49 o
  -4  11   7       48.05       53.93      2.60 o
  -3  11   7      106.43       87.79      3.59 o
  -2  11   7        5.62        4.50      1.59 o
  -1  11   7       12.23       14.56      2.75 o
   0  11   7       32.47       27.97      3.17 o
   1  11   7       12.19       16.27      2.39 o
   2  11   7        5.66        3.69      1.96 o
   3  11   7      106.41       98.36      3.80 o
   4  11   7       46.86       60.72      3.16 o
   5  11   7       47.34       57.02      3.45 o
   6  11   7       14.39       17.60      2.53 o
   7  11   7        9.55        8.25      4.01 o
  -7  12   7       17.41       19.66      3.60 o
  -6  12   7        7.33        8.12      3.03 o
  -5  12   7        1.82        4.30      2.44 o
  -4  12   7       52.16       52.18      3.49 o
  -3  12   7       64.07       62.86      3.34 o
  -2  12   7       90.48      102.47      5.24 o
  -1  12   7        2.93        2.48      2.23 o
   0  12   7       37.76       37.75      3.70 o
   1  12   7        2.50        2.33      2.21 o
   2  12   7       92.91       91.96      4.41 o
   3  12   7       63.65       58.77      6.51 o
   4  12   7       52.16       51.89      3.67 o
   5  12   7        1.74        3.09      2.90 o
   6  12   7        7.06        6.55      2.35 o
   7  12   7       17.67       18.24      4.47 o
  -6  13   7        1.76        6.58      3.22 o
  -5  13   7        8.90       14.76      3.06 o
  -4  13   7       15.22       14.84      3.79 o
  -3  13   7       82.89       78.45      5.08 o
  -2  13   7       62.08       69.00      4.74 o
  -1  13   7       45.26       49.34      4.25 o
   0  13   7       10.68       14.29      3.00 o
   1  13   7       45.90       56.82      4.54 o
   2  13   7       60.93       67.02      5.80 o
   3  13   7       83.12       86.67      4.09 o
   4  13   7       15.29       19.64      2.99 o
   5  13   7        8.74       11.99      3.52 o
   6  13   7        1.71        4.25      2.65 o
  -5  14   7        9.18        3.05      3.64 o
  -4  14   7       17.78       21.96      4.38 o
  -3  14   7       32.53       43.85      4.80 o
  -2  14   7      111.84      124.27      8.10 o
  -1  14   7       57.01       67.78      5.02 o
   0  14   7        6.21        3.41      2.93 o
   1  14   7       55.64       54.52      6.68 o
   2  14   7      112.33      108.80      5.25 o
   3  14   7       32.10       45.48      4.42 o
   4  14   7       18.14       23.15      3.88 o
   5  14   7        8.97        5.58      5.29 o
   6  14   7        2.79        2.62      3.30 o
  -5  15   7        0.44       -5.03      5.03 o
  -4  15   7        9.05        7.53      5.52 o
  -3  15   7        2.85        4.12      3.02 o
  -2  15   7       44.15       44.80      4.68 o
  -1  15   7       20.80       17.06      4.09 o
   0  15   7       14.82       15.60      3.57 o
   1  15   7       20.39       19.83      3.83 o
   2  15   7       44.05       57.50      4.38 o
   3  15   7        3.19        6.65      3.06 o
   4  15   7        8.81        3.70      3.29 o
  -3  16   7        4.61        2.54      4.27 o
  -2  16   7       15.40       13.03      3.84 o
  -1  16   7        4.29        9.28      3.54 o
   0  16   7        0.31       -0.73      3.06 o
   1  16   7        4.18        1.83      2.74 o
   2  16   7       15.60       14.33      3.49 o
   3  16   7        4.45        3.09      3.39 o
  -2  17   7        1.30        7.60      5.14 o
  -1  17   7        5.21        3.74      4.11 o
   0  17   7       16.08       24.02      4.12 o
   1  17   7        4.92        6.55      7.49 o
   2  17   7        1.27        3.03      8.40 o
   0   0   8       17.94       16.14      1.35 o
   1   0   8       29.49       43.96      1.20 o
   2   0   8      998.59     1047.95     12.89 o
   3   0   8      223.45      204.66      2.91 o
   4   0   8      190.88      207.92      3.65 o
   5   0   8      317.16      315.50      6.00 o
   6   0   8       91.71       84.72      2.88 o
   7   0   8       25.54       29.22      2.32 o
   8   0   8       13.77       18.05      4.00 o
   9   0   8       17.95       21.63      2.39 o
  -9   1   8        3.86        5.24      1.97 o
  -8   1   8       11.99       15.78      2.27 o
  -7   1   8       28.25       25.83      2.08 o
  -6   1   8       34.91       33.80      1.93 o
  -5   1   8       23.14       15.65      1.52 o
  -4   1   8      183.78      179.18      3.78 o
  -3   1   8      166.56      190.89      2.98 o
  -2   1   8      864.23      980.69     11.80 o
  -1   1   8      357.56      311.49      3.66 o
   0   1   8      462.48      496.76      5.16 o
   1   1   8      360.54      317.51      3.90 o
   2   1   8      872.95      998.72     12.07 o
   3   1   8      167.21      192.52      3.49 o
   4   1   8      182.00      183.96      3.62 o
   5   1   8       22.44       18.19      1.29 o
   6   1   8       34.75       32.65      1.90 o
   7   1   8       28.23       26.39      2.24 o
   8   1   8       12.18       16.86      3.63 o
   9   1   8        3.88        1.46      2.35 o
  -9   2   8        1.64        4.84      1.84 o
  -8   2   8       13.22       17.72      2.28 o
  -7   2   8        1.47        1.12      1.33 o
  -6   2   8        2.24        2.05      1.18 o
  -5   2   8      165.23      171.33      3.78 o
  -4   2   8       91.98       76.99      2.08 o
  -3   2   8       46.28       49.85      2.71 o
  -2   2   8      136.31      132.28      3.34 o
  -1   2   8      488.93      530.32      8.38 o
   0   2   8      834.98      924.71      9.65 o
   1   2   8      486.02      528.67      6.09 o
   2   2   8      132.16      131.12      2.38 o
   3   2   8       45.08       47.38      1.54 o
   4   2   8       94.38       81.89      2.12 o
   5   2   8      166.81      173.02      3.47 o
   6   2   8        2.10        0.55      1.10 o
   7   2   8        1.50        1.47      1.48 o
   8   2   8       13.18       14.31      2.00 o
   9   2   8        1.59        3.67      1.79 o
  -9   3   8        2.38        4.29      1.93 o
  -8   3   8        6.14        4.52      1.81 o
  -7   3   8       21.89       17.48      1.70 o
  -6   3   8       40.55       36.00      1.88 o
  -5   3   8      130.20      112.82      3.08 o
  -4   3   8      140.16      167.18      2.92 o
  -3   3   8      792.28      781.15      9.12 o
  -2   3   8     1086.49     1181.30     17.95 o
  -1   3   8      897.84      896.91     10.16 o
   0   3   8     1998.12     2324.69     20.98 o
   1   3   8      887.32      896.78      9.51 o
   2   3   8     1087.88     1220.99     12.27 o
   3   3   8      793.52      788.82      9.09 o
   4   3   8      142.31      172.68      3.25 o
   5   3   8      129.26      109.51      4.15 o
   6   3   8       39.62       32.75      2.08 o
   7   3   8       21.22       19.17      2.10 o
   8   3   8        6.25        5.46      1.78 o
   9   3   8        2.29        1.34      2.70 o
  -9   4   8        4.23        4.91      2.11 o
  -8   4   8       10.19        4.89      1.98 o
  -7   4   8       75.65       81.42      2.79 o
  -6   4   8        2.28        2.66      1.07 o
  -5   4   8       25.99       24.95      1.72 o
  -4   4   8      371.06      358.92      7.11 o
  -3   4   8       18.20       18.10      1.15 o
  -2   4   8     1693.60     1869.79     19.71 o
  -1   4   8      193.27      191.69      3.26 o
   0   4   8        2.25       -0.15      0.79 o
   1   4   8      190.07      194.78      2.83 o
   2   4   8     1689.96     1881.76     17.28 o
   3   4   8       19.57       21.33      1.27 o
   4   4   8      366.87      355.16      5.01 o
   5   4   8       25.54       23.52      1.46 o
   6   4   8        2.32        2.69      1.14 o
   7   4   8       75.88       77.26      3.55 o
   8   4   8       10.19        4.87      1.83 o
   9   4   8        4.17        4.26      3.08 o
  -9   5   8        4.42        7.08      2.47 o
  -8   5   8        9.06        9.05      2.23 o
  -7   5   8        3.26        3.09      1.45 o
  -6   5   8      145.45      144.86      3.80 o
  -5   5   8       19.23       14.72      1.45 o
  -4   5   8       56.64       53.43      2.28 o
  -3   5   8      237.46      216.16      3.77 o
  -2   5   8      240.96      247.82      5.74 o
  -1   5   8      317.02      355.94      5.12 o
   0   5   8      822.03      886.67      9.63 o
   1   5   8      326.88      357.33      4.77 o
   2   5   8      240.73      251.41      3.78 o
   3   5   8      236.59      216.26      3.54 o
   4   5   8       60.00       57.52      2.44 o
   5   5   8       19.56       15.13      1.34 o
   6   5   8      147.73      148.01      2.82 o
   7   5   8        3.12        2.49      1.42 o
   8   5   8        9.07        8.76      2.28 o
   9   5   8        4.53        5.68      3.43 o
  -9   6   8        3.70        4.89      3.33 o
  -8   6   8        4.29        4.46      2.16 o
  -7   6   8        7.13        8.52      1.72 o
  -6   6   8        2.75        2.09      1.51 o
  -5   6   8       64.84       68.97      2.75 o
  -4   6   8       64.72       61.93      2.21 o
  -3   6   8       28.21       28.91      1.53 o
  -2   6   8      181.36      159.66      3.31 o
  -1   6   8      145.50      153.30      6.00 o
   0   6   8        3.03        6.00      1.08 o
   1   6   8      153.49      161.16      3.16 o
   2   6   8      180.92      157.49      2.87 o
   3   6   8       29.97       28.32      1.60 o
   4   6   8       63.68       58.77      2.07 o
   5   6   8       65.03       69.75      2.27 o
   6   6   8        2.97        1.39      1.17 o
   7   6   8        7.24        9.13      1.68 o
   8   6   8        4.39        6.44      2.26 o
   9   6   8        3.67        6.61      3.43 o
  -9   7   8        1.05        3.27      4.53 o
  -8   7   8       11.98       14.33      2.71 o
  -7   7   8        2.44        5.03      1.78 o
  -6   7   8       71.54       67.77      3.25 o
  -5   7   8       18.76       18.10      2.06 o
  -4   7   8       79.34       76.39      3.02 o
  -3   7   8      180.45      189.54      5.01 o
  -2   7   8      109.39      102.57      3.00 o
  -1   7   8      123.41      120.01      2.83 o
   0   7   8      344.03      391.95      6.23 o
   1   7   8      125.35      120.98      2.80 o
   2   7   8      111.04      106.30      2.56 o
   3   7   8      178.81      174.71      3.95 o
   4   7   8       83.67       86.93      2.79 o
   5   7   8       19.32       19.28      1.53 o
   6   7   8       73.58       74.16      2.81 o
   7   7   8        2.44        4.88      1.67 o
   8   7   8       11.68       11.78      2.63 o
  -8   8   8       22.94       24.78      3.17 o
  -7   8   8        7.47        3.95      1.90 o
  -6   8   8        7.79        7.63      1.86 o
  -5   8   8      105.72      109.73      4.07 o
  -4   8   8       65.67       63.34      4.94 o
  -3   8   8       80.87       92.09      3.27 o
  -2   8   8      192.24      167.50      4.34 o
  -1   8   8       94.14      100.88      2.98 o
   0   8   8      239.69      230.57      4.56 o
   1   8   8       98.50      104.33      3.51 o
   2   8   8      198.05      171.30      4.42 o
   3   8   8       81.25       86.51      3.19 o
   4   8   8       63.56       67.46      2.58 o
   5   8   8      106.71      108.47      3.02 o
   6   8   8        7.43        9.55      1.62 o
   7   8   8        7.48        4.29      1.76 o
   8   8   8       23.30       23.01      3.25 o
  -8   9   8        2.47       -1.45      2.47 o
  -7   9   8       41.69       38.25      3.04 o
  -6   9   8       19.80       17.05      2.37 o
  -5   9   8        4.73        4.71      1.81 o
  -4   9   8        2.63        5.94      1.57 o
  -3   9   8       42.20       36.89      2.64 o
  -2   9   8       25.87       27.35      2.19 o
  -1   9   8       27.56       26.02      2.96 o
   0   9   8       35.06       40.62      2.87 o
   1   9   8       28.92       25.97      2.47 o
   2   9   8       27.13       25.46      2.17 o
   3   9   8       42.41       42.31      2.17 o
   4   9   8        2.83        8.73      1.66 o
   5   9   8        4.60        5.54      1.50 o
   6   9   8       20.13       22.15      2.07 o
   7   9   8       41.61       39.59      2.91 o
   8   9   8        2.25        1.76      2.48 o
  -8  10   8       14.46       15.81      4.33 o
  -7  10   8        6.83        8.26      2.39 o
  -6  10   8        4.31        7.66      2.19 o
  -5  10   8       17.22       16.22      2.42 o
  -4  10   8       11.48        8.23      1.56 o
  -3  10   8        1.09       -0.95      1.72 o
  -2  10   8       56.79       53.16      2.79 o
  -1  10   8       10.26        6.60      1.66 o
   0  10   8       23.32       24.34      2.92 o
   1  10   8        9.70        7.22      2.00 o
   2  10   8       58.62       53.87      2.81 o
   3  10   8        0.82        0.02      1.26 o
   4  10   8       10.67        8.26      1.72 o
   5  10   8       17.33       17.56      2.07 o
   6  10   8        4.32        6.47      1.79 o
   7  10   8        6.78        8.68      2.82 o
   8  10   8       14.33       22.00      3.55 o
  -7  11   8        7.50        9.04      2.93 o
  -6  11   8       13.69       15.30      3.19 o
  -5  11   8       11.65       13.26      2.42 o
  -4  11   8       13.02       11.32      1.84 o
  -3  11   8       66.54       66.81      3.31 o
  -2  11   8        4.23        2.87      1.69 o
  -1  11   8       28.07       33.34      3.40 o
   0  11   8       12.47       11.89      2.61 o
   1  11   8       28.21       26.78      2.86 o
   2  11   8        3.96        4.99      2.02 o
   3  11   8       66.19       69.95      4.15 o
   4  11   8       13.26       13.78      2.92 o
   5  11   8       11.41       16.41      2.53 o
   6  11   8       13.08       17.35      2.54 o
   7  11   8        7.41        7.30      3.78 o
  -7  12   8       15.83       16.64      3.57 o
  -6  12   8        2.26        4.67      2.83 o
  -5  12   8        8.41        6.71      2.84 o
  -4  12   8        2.19       -0.26      2.05 o
  -3  12   8       15.07       11.39      2.47 o
  -2  12   8       26.77       29.80      3.53 o
  -1  12   8       22.07       19.08      3.12 o
   0  12   8       25.62       22.23      3.24 o
   1  12   8       21.92       15.94      3.04 o
   2  12   8       27.36       26.02      3.05 o
   3  12   8       14.78       14.45      2.61 o
   4  12   8        2.30        2.65      2.23 o
   5  12   8        8.05       10.55      2.84 o
   6  12   8        2.13        1.84      2.49 o
   7  12   8       15.51       14.37      7.01 o
  -6  13   8        4.18        5.72      5.35 o
  -5  13   8        0.72        5.79      4.88 o
  -4  13   8       11.87       12.62      4.51 o
  -3  13   8        0.06        0.72      3.43 o
  -2  13   8        8.29        7.54      2.95 o
  -1  13   8        6.74        9.83      3.80 o
   0  13   8       71.99       78.92      5.12 o
   1  13   8        6.66        0.17      2.51 o
   2  13   8        8.68        4.59      3.01 o
   3  13   8        0.06        2.22      2.72 o
   4  13   8       11.53        6.73      2.57 o
   5  13   8        0.66       -0.93      2.57 o
   6  13   8        4.09        4.57      2.99 o
  -5  14   8       13.11       15.91      4.39 o
  -4  14   8        0.99        0.86      3.34 o
  -3  14   8       23.44       30.09      4.02 o
  -2  14   8        2.91       -1.08      2.99 o
  -1  14   8       32.82       40.03      4.31 o
   0  14   8        3.01        1.22      2.73 o
   1  14   8       34.16       42.01      4.54 o
   2  14   8        2.85        2.14      3.15 o
   3  14   8       22.97       26.43      3.87 o
   4  14   8        0.84       -2.64      3.92 o
   5  14   8       12.64       17.64      4.49 o
  -4  15   8       25.96       31.98      6.34 o
  -3  15   8        1.26        0.23      2.90 o
  -2  15   8        4.02        0.49      3.10 o
  -1  15   8       11.47        4.62      3.15 o
   0  15   8       34.05       26.69      4.23 o
   1  15   8       11.25       14.30      3.65 o
   2  15   8        4.16       -0.03      2.63 o
   3  15   8        1.15        1.05      4.88 o
   4  15   8       25.61       25.07      4.41 o
  -3  16   8        4.16        6.45      6.32 o
  -2  16   8       38.87       33.28      4.82 o
  -1  16   8        0.81       -1.97      3.00 o
   0  16   8        6.00        1.66      3.38 o
   1  16   8        0.89       -0.73      4.07 o
   2  16   8       39.59       40.57      4.40 o
   3  16   8        4.17       -5.54      5.54 o
  -2  17   8        4.07        5.98      7.17 o
  -1  17   8        8.61       13.27      7.86 o
   0  17   8       10.17       20.13      9.09 o
   1  17   8        9.00        2.86      7.90 o
   1   0   9        2.30        1.38      0.59 o
   2   0   9      232.27      269.65      3.84 o
   3   0   9      114.90       92.53      2.08 o
   4   0   9       11.31       21.35      1.20 o
   5   0   9        6.13        8.56      1.08 o
   6   0   9        9.71        6.03      1.36 o
   7   0   9       45.91       47.61      4.95 o
   8   0   9       40.80       38.06      4.20 o
   9   0   9        3.11        5.17      2.96 o
  -9   1   9        2.51        2.31      2.65 o
  -8   1   9       20.69       24.74      2.60 o
  -7   1   9        8.97       16.49      1.67 o
  -6   1   9       18.99       26.50      1.94 o
  -5   1   9        4.11        4.17      1.42 o
  -4   1   9       29.69       32.15      1.34 o
  -3   1   9       50.07       51.33      1.71 o
  -2   1   9      338.55      347.46      9.18 o
  -1   1   9      253.59      238.84      3.33 o
   0   1   9      378.51      407.28      4.58 o
   1   1   9      255.65      238.52      3.34 o
   2   1   9      324.81      322.19      4.55 o
   3   1   9       50.29       48.68      1.54 o
   4   1   9       28.69       32.87      1.51 o
   5   1   9        4.67        6.66      1.45 o
   6   1   9       19.83       27.28      1.89 o
   7   1   9        9.10       12.90      1.55 o
   8   1   9       20.36       24.90      2.56 o
   9   1   9        2.47        4.47      2.92 o
  -9   2   9       11.10       12.88      2.28 o
  -8   2   9       12.91       14.42      3.19 o
  -7   2   9       17.18       20.16      1.85 o
  -6   2   9       45.77       54.12      2.53 o
  -5   2   9      205.56      200.41      4.98 o
  -4   2   9      143.50      139.48      3.08 o
  -3   2   9       75.46       70.84      2.53 o
  -2   2   9      233.74      258.09      4.38 o
  -1   2   9      187.96      180.56      3.20 o
   0   2   9      409.81      437.91      5.42 o
   1   2   9      187.26      179.36      2.95 o
   2   2   9      237.98      257.90      5.21 o
   3   2   9       74.18       73.53      2.03 o
   4   2   9      137.26      131.59      2.87 o
   5   2   9      206.51      197.16      6.76 o
   6   2   9       46.95       49.57      2.42 o
   7   2   9       16.46       18.17      1.73 o
   8   2   9       13.26       14.05      2.25 o
   9   2   9       11.17        9.75      3.19 o
  -9   3   9        3.59        4.82      2.19 o
  -8   3   9        5.26        7.13      2.06 o
  -7   3   9        6.23        2.71      1.64 o
  -6   3   9       13.01       13.00      1.54 o
  -5   3   9      285.59      294.96      6.16 o
  -4   3   9       28.29       26.72      1.71 o
  -3   3   9      220.02      189.28      3.46 o
  -2   3   9      284.40      291.43      4.55 o
  -1   3   9     1234.09     1193.08     14.16 o
   0   3   9      789.85      825.34      8.51 o
   1   3   9     1240.02     1205.37     15.44 o
   2   3   9      281.62      298.15      4.47 o
   3   3   9      216.90      194.09      3.43 o
   4   3   9       27.64       28.94      1.53 o
   5   3   9      284.10      295.37      5.84 o
   6   3   9       12.91       12.56      1.64 o
   7   3   9        6.15        7.50      1.48 o
   8   3   9        5.30        3.98      2.72 o
   9   3   9        3.43        7.42      3.30 o
  -9   4   9        4.15        1.77      2.18 o
  -8   4   9       10.05        8.57      2.23 o
  -7   4   9        8.34        6.18      1.79 o
  -6   4   9       66.34       65.81      2.63 o
  -5   4   9       33.19       32.00      2.32 o
  -4   4   9      362.75      375.10      6.01 o
  -3   4   9      168.36      180.80      3.48 o
  -2   4   9        0.87        2.36      0.90 o
  -1   4   9      164.60      179.13      3.14 o
   0   4   9      557.65      601.24      6.70 o
   1   4   9      167.50      178.88      3.11 o
   2   4   9        0.86        1.83      0.87 o
   3   4   9      165.51      182.02      3.43 o
   4   4   9      358.31      370.37      6.28 o
   5   4   9       32.94       30.18      1.82 o
   6   4   9       65.88       67.74      2.92 o
   7   4   9        8.68        6.43      1.52 o
   8   4   9        9.60        8.41      2.95 o
   9   4   9        4.01        4.51      3.11 o
  -9   5   9        3.05        2.25      3.52 o
  -8   5   9        0.60       -0.91      2.28 o
  -7   5   9        3.50        3.83      1.57 o
  -6   5   9       20.03       14.98      1.89 o
  -5   5   9       58.11       56.18      3.16 o
  -4   5   9      121.07      116.17      2.95 o
  -3   5   9      155.14      146.61      3.02 o
  -2   5   9      611.93      607.96      8.01 o
  -1   5   9       94.24       89.97      2.72 o
   0   5   9        0.44        0.09      0.73 o
   1   5   9       95.53       90.75      2.14 o
   2   5   9      623.14      625.12      7.00 o
   3   5   9      159.43      156.75      3.50 o
   4   5   9      124.35      123.05      3.49 o
   5   5   9       57.62       57.32      2.19 o
   6   5   9       19.87       19.24      1.58 o
   7   5   9        3.41        5.71      1.85 o
   8   5   9        0.77       -0.30      2.67 o
   9   5   9        3.08        6.32      3.30 o
  -9   6   9        2.31        4.77      3.47 o
  -8   6   9        8.56       13.05      2.98 o
  -7   6   9        3.85        3.67      1.68 o
  -6   6   9       37.46       30.79      2.41 o
  -5   6   9       52.95       51.08      5.68 o
  -4   6   9       80.00       76.24      2.97 o
  -3   6   9      142.85      144.63      3.38 o
  -2   6   9      327.28      373.75      6.17 o
  -1   6   9       33.45       30.03      1.54 o
   0   6   9        0.47        0.61      0.89 o
   1   6   9       36.91       31.40      1.57 o
   2   6   9      325.72      365.79      5.17 o
   3   6   9      148.19      143.00      3.50 o
   4   6   9       82.78       80.50      2.53 o
   5   6   9       52.97       49.65      2.40 o
   6   6   9       37.29       33.10      2.03 o
   7   6   9        4.60        4.66      1.72 o
   8   6   9        8.54        2.05      2.73 o
   9   6   9        2.44        1.98      3.54 o
  -8   7   9        5.30        7.81      2.53 o
  -7   7   9        1.30        2.27      1.76 o
  -6   7   9       16.98       20.96      2.29 o
  -5   7   9        6.25        6.57      1.78 o
  -4   7   9       14.45       16.64      2.05 o
  -3   7   9       72.25       70.53      4.66 o
  -2   7   9      806.83      802.78     12.03 o
  -1   7   9        7.21        7.70      1.32 o
   0   7   9       38.01       44.84      2.47 o
   1   7   9        7.08        8.19      1.48 o
   2   7   9      828.26      831.70     16.04 o
   3   7   9       73.62       71.58      3.23 o
   4   7   9       15.59       16.16      1.68 o
   5   7   9        6.20        7.33      1.40 o
   6   7   9       17.96       18.12      1.84 o
   7   7   9        1.37        3.33      2.37 o
   8   7   9        5.63        5.55      2.53 o
  -8   8   9        0.73        0.50      2.31 o
  -7   8   9       28.05       30.05      2.82 o
  -6   8   9        3.27        3.78      1.79 o
  -5   8   9        6.75        7.56      1.87 o
  -4   8   9       49.01       47.45      3.56 o
  -3   8   9      288.06      294.40      6.98 o
  -2   8   9      187.18      171.25      4.55 o
  -1   8   9      164.39      166.92      4.39 o
   0   8   9      268.82      264.92      7.12 o
   1   8   9      165.74      169.92      4.36 o
   2   8   9      184.52      170.78      4.54 o
   3   8   9      290.58      297.80      6.24 o
   4   8   9       50.14       48.35      2.94 o
   5   8   9        7.10        8.86      1.74 o
   6   8   9        3.34        3.53      1.54 o
   7   8   9       28.37       32.07      2.74 o
   8   8   9        0.75       -2.23      2.23 o
  -8   9   9        6.81       10.55      3.03 o
  -7   9   9        3.91       -1.49      1.91 o
  -6   9   9        8.89       11.15      2.18 o
  -5   9   9      102.20      111.50      4.40 o
  -4   9   9        3.67        2.73      1.77 o
  -3   9   9       32.31       33.47      2.38 o
  -2   9   9       55.04       56.48      3.41 o
  -1   9   9      232.89      229.55      5.45 o
   0   9   9        6.44        7.12      1.75 o
   1   9   9      233.68      232.05      6.07 o
   2   9   9       56.42       56.25      3.26 o
   3   9   9       33.01       38.32      2.55 o
   4   9   9        3.77        3.55      1.47 o
   5   9   9      101.68      114.79      3.87 o
   6   9   9        8.92       13.01      2.40 o
   7   9   9        4.04        3.52      2.01 o
   8   9   9        6.80        9.76      3.08 o
  -7  10   9        0.53       -1.56      2.01 o
  -6  10   9       21.35       21.28      2.71 o
  -5  10   9       48.69       53.09      3.41 o
  -4  10   9       63.40       70.39      3.22 o
  -3  10   9       11.81        8.50      1.85 o
  -2  10   9        0.85       -1.00      1.34 o
  -1  10   9       15.63       15.40      2.22 o
   0  10   9      363.98      329.47      9.12 o
   1  10   9       16.09       13.64      2.57 o
   2  10   9        0.75       -0.82      1.70 o
   3  10   9       11.82       12.86      1.71 o
   4  10   9       62.25       65.63      3.30 o
   5  10   9       48.68       51.15      2.86 o
   6  10   9       21.34       21.29      2.27 o
   7  10   9        0.53       -2.20      2.37 o
  -7  11   9        2.23        2.13      2.87 o
  -6  11   9        5.96        1.38      2.58 o
  -5  11   9       65.87       71.38      3.99 o
  -4  11   9       51.27       53.53      2.97 o
  -3  11   9       20.50       22.35      2.52 o
  -2  11   9       26.78       29.58      2.84 o
  -1  11   9       41.21       31.35      3.49 o
   0  11   9        7.56        3.76      2.39 o
   1  11   9       43.24       39.28      3.69 o
   2  11   9       27.03       17.83      2.68 o
   3  11   9       19.81       20.85      2.74 o
   4  11   9       50.31       50.29      4.16 o
   5  11   9       65.32       67.65      4.47 o
   6  11   9        5.92        5.65      2.26 o
   7  11   9        2.19       -4.81      4.81 o
  -6  12   9        1.86       -1.17      2.83 o
  -5  12   9        3.77        5.58      3.30 o
  -4  12   9       42.23       47.97      3.97 o
  -3  12   9       20.88       19.65      3.19 o
  -2  12   9        8.10        1.41      2.90 o
  -1  12   9        9.47       13.07      2.95 o
   0  12   9       34.44       37.65      4.20 o
   1  12   9        9.28        8.44      2.88 o
   2  12   9        8.10        2.71      2.54 o
   3  12   9       20.42       23.44      3.04 o
   4  12   9       42.03       43.22      3.51 o
   5  12   9        3.64        3.67      2.54 o
   6  12   9        1.95       -2.47      2.47 o
  -5  13   9        3.90        4.25      5.76 o
  -4  13   9       10.06        7.12      3.41 o
  -3  13   9       36.54       43.59      4.31 o
  -2  13   9        7.15        8.49      3.03 o
  -1  13   9        4.39        4.83      2.84 o
   0  13   9       20.69       21.69      4.01 o
   1  13   9        4.34        0.91      2.66 o
   2  13   9        7.74       10.49      3.16 o
   3  13   9       37.26       43.40      7.80 o
   4  13   9       10.06        8.54      2.64 o
   5  13   9        3.99        2.85      2.96 o
   6  13   9        3.14       -2.39      3.02 o
  -4  14   9        7.01        3.75      3.68 o
  -3  14   9       30.65       39.90      6.53 o
  -2  14   9       19.49       20.06      3.71 o
  -1  14   9        7.15       11.49      3.31 o
   0  14   9        3.05        8.25      3.13 o
   1  14   9        7.67       10.60      3.38 o
   2  14   9       19.57       14.23      3.58 o
   3  14   9       31.16       40.72      4.50 o
   4  14   9        7.03       14.10      5.06 o
   5  14   9        0.30        2.93      3.89 o
  -4  15   9        7.22        2.93      5.76 o
  -3  15   9        3.79        3.34      3.97 o
  -2  15   9       49.26       54.65      5.20 o
  -1  15   9        3.13        1.87      3.81 o
   0  15   9        4.48        4.29      3.28 o
   1  15   9        3.03        2.01      3.29 o
   2  15   9       49.97       59.61      5.44 o
   3  15   9        3.67        7.56      3.48 o
  -2  16   9       15.23        8.42      8.07 o
  -1  16   9       12.48       15.44      3.95 o
   0  16   9       33.08       37.03      5.07 o
   1  16   9       12.44       12.45      4.09 o
   2  16   9       14.98       25.06      6.18 o
   3  16   9       20.67       23.91      8.65 o
   0   0  10      478.26      513.70      9.57 o
   1   0  10       79.64       54.95      1.63 o
   2   0  10        9.15       10.24      0.98 o
   3   0  10        3.86        7.94      0.94 o
   4   0  10        0.13        0.43      1.02 o
   5   0  10      164.06      171.49      6.04 o
   6   0  10        0.75        0.18      1.23 o
   7   0  10        0.16        0.34      1.26 o
   8   0  10       11.71       12.00      7.00 o
   9   0  10        2.80       -0.18      3.40 o
  -9   1  10        0.47        2.08      2.94 o
  -8   1  10       44.03       39.88      4.39 o
  -7   1  10        8.98        6.93      1.59 o
  -6   1  10        7.03        8.98      1.56 o
  -5   1  10       34.55       33.97      2.88 o
  -4   1  10      154.91      189.25      6.17 o
  -3   1  10       52.21       43.33      1.69 o
  -2   1  10       90.69       73.92      2.27 o
  -1   1  10      306.29      312.81      4.37 o
   0   1  10      458.50      439.08      5.38 o
   1   1  10      303.54      308.35      4.12 o
   2   1  10       91.75       79.27      2.01 o
   3   1  10       51.39       43.48      1.72 o
   4   1  10      155.17      177.72      4.38 o
   5   1  10       35.02       33.80      2.36 o
   6   1  10        7.10        8.92      1.60 o
   7   1  10        8.61       11.68      1.68 o
   8   1  10       43.57       47.45      4.63 o
   9   1  10        0.54        0.26      2.88 o
  -9   2  10        1.95        0.37      2.08 o
  -8   2  10       23.13       22.31      3.60 o
  -7   2  10       15.49       15.02      2.20 o
  -6   2  10       38.40       44.09      2.48 o
  -5   2  10       56.97       58.57      2.80 o
  -4   2  10       10.91       13.01      1.33 o
  -3   2  10      241.87      266.07      4.31 o
  -2   2  10       50.89       42.29      1.85 o
  -1   2  10      276.92      280.96      4.80 o
   0   2  10      348.13      402.19      5.85 o
   1   2  10      274.13      277.39      4.07 o
   2   2  10       54.42       50.80      1.76 o
   3   2  10      240.24      259.21      4.50 o
   4   2  10        9.64       11.72      1.65 o
   5   2  10       57.66       53.08      3.92 o
   6   2  10       39.41       41.62      2.36 o
   7   2  10       15.14       16.09      2.04 o
   8   2  10       23.10       21.55      4.14 o
   9   2  10        2.03       -0.02      2.88 o
  -9   3  10        0.77        1.73      2.17 o
  -8   3  10       15.27       13.09      2.43 o
  -7   3  10       17.96       26.99      2.88 o
  -6   3  10       38.97       42.25      2.92 o
  -5   3  10       59.31       57.11      2.74 o
  -4   3  10       15.94       12.83      1.40 o
  -3   3  10      499.01      503.38      7.85 o
  -2   3  10       92.49       95.19      2.72 o
  -1   3  10       24.16       28.03      1.47 o
   0   3  10        0.94        2.11      0.78 o
   1   3  10       25.31       26.92      1.35 o
   2   3  10       92.68       95.68      2.96 o
   3   3  10      493.91      498.09      6.69 o
   4   3  10       16.43       13.72      1.47 o
   5   3  10       59.98       60.76      2.65 o
   6   3  10       37.62       38.64      2.79 o
   7   3  10       17.87       19.94      2.42 o
   8   3  10       15.09       10.85      3.55 o
   9   3  10        0.72       -1.61      2.94 o
  -9   4  10        1.07        0.24      2.25 o
  -8   4  10        8.65       13.64      2.54 o
  -7   4  10       17.49       21.26      2.36 o
  -6   4  10       57.83       64.44      3.37 o
  -5   4  10       43.12       50.80      6.02 o
  -4   4  10       39.81       40.09      2.17 o
  -3   4  10      280.78      278.65      4.66 o
  -2   4  10      200.26      206.85      3.84 o
  -1   4  10      303.13      297.43      4.43 o
   0   4  10       15.86       11.50      1.62 o
   1   4  10      305.91      298.69      4.41 o
   2   4  10      190.77      196.99      5.21 o
   3   4  10      272.49      275.03      5.35 o
   4   4  10       38.86       33.75      1.98 o
   5   4  10       42.00       49.45      2.52 o
   6   4  10       56.48       61.01      2.97 o
   7   4  10       17.33       21.20      2.46 o
   8   4  10        8.63       13.57      3.52 o
   9   4  10        1.03       -2.40      2.96 o
  -9   5  10        0.15       -3.68      3.68 o
  -8   5  10       11.38        7.32      3.28 o
  -7   5  10       17.05       19.11      2.15 o
  -6   5  10       27.06       26.30      2.31 o
  -5   5  10       57.72       52.08      3.20 o
  -4   5  10      146.56      148.21      4.04 o
  -3   5  10      440.76      448.30      7.19 o
  -2   5  10      363.33      349.34      5.53 o
  -1   5  10        0.18       -0.28      0.79 o
   0   5  10        3.20        4.17      0.98 o
   1   5  10        0.25       -0.50      0.81 o
   2   5  10      361.18      361.36      5.45 o
   3   5  10      438.36      453.76      7.58 o
   4   5  10      143.99      155.59      3.94 o
   5   5  10       55.48       50.64      2.74 o
   6   5  10       27.44       25.49      2.18 o
   7   5  10       16.69       18.66      2.47 o
   8   5  10       11.13       13.02      3.45 o
   9   5  10        0.17        1.51      4.47 o
  -8   6  10        7.01        5.28      2.41 o
  -7   6  10        0.63        2.47      1.71 o
  -6   6  10       28.51       34.71      2.59 o
  -5   6  10       73.10       70.78      3.79 o
  -4   6  10      159.15      168.35      5.32 o
  -3   6  10      165.23      157.64      4.23 o
  -2   6  10      184.83      176.68      4.16 o
  -1   6  10      209.74      219.77      4.65 o
   0   6  10      325.39      318.45      5.60 o
   1   6  10      211.23      214.02      3.83 o
   2   6  10      181.22      176.51      4.10 o
   3   6  10      161.83      153.44      4.60 o
   4   6  10      155.07      167.43      4.83 o
   5   6  10       72.61       75.64      3.34 o
   6   6  10       28.27       36.50      3.41 o
   7   6  10        0.56       -0.19      1.93 o
   8   6  10        7.16        4.49      3.16 o
  -8   7  10       23.47       17.07      3.06 o
  -7   7  10        0.91       -1.35      1.75 o
  -6   7  10        9.68       14.83      2.19 o
  -5   7  10       37.94       36.81      5.17 o
  -4   7  10       23.71       24.22      2.36 o
  -3   7  10        7.16        5.79      1.90 o
  -2   7  10      142.60      146.60      4.23 o
  -1   7  10       59.67       62.21      2.56 o
   0   7  10       76.30       62.23      2.73 o
   1   7  10       59.15       56.24      2.60 o
   2   7  10      140.89      149.83      4.75 o
   3   7  10        6.98        4.08      2.12 o
   4   7  10       24.93       26.66      2.47 o
   5   7  10       38.56       40.38      2.73 o
   6   7  10        9.64       13.35      1.94 o
   7   7  10        0.90       -0.74      2.04 o
   8   7  10       23.93       20.67      4.18 o
  -8   8  10        0.18        2.48      2.60 o
  -7   8  10       12.79       12.75      2.78 o
  -6   8  10        0.27        2.12      1.81 o
  -5   8  10       12.31        7.24      3.32 o
  -4   8  10       46.65       53.71      3.15 o
  -3   8  10       73.97       81.73      4.93 o
  -2   8  10       18.57       14.99      2.07 o
  -1   8  10      164.94      151.54      4.32 o
   0   8  10       19.16       17.07      2.14 o
   1   8  10      163.81      152.12      4.77 o
   2   8  10       18.40       13.74      2.40 o
   3   8  10       75.05       86.62      3.81 o
   4   8  10       45.03       50.85      2.49 o
   5   8  10       12.85       14.31      2.01 o
   6   8  10        0.22        1.68      1.54 o
   7   8  10       12.84       11.53      2.36 o
   8   8  10        0.24        1.01      3.21 o
  -7   9  10        9.09        8.17      2.33 o
  -6   9  10        9.00       11.91      2.33 o
  -5   9  10       33.59       38.86      4.80 o
  -4   9  10        0.50       -1.22      1.69 o
  -3   9  10       23.69       28.19      2.69 o
  -2   9  10       62.21       69.93      3.16 o
  -1   9  10        0.85        0.68      1.61 o
   0   9  10       92.99       91.21      4.74 o
   1   9  10        0.78        2.14      2.72 o
   2   9  10       61.36       66.55      3.48 o
   3   9  10       22.41       24.27      2.60 o
   4   9  10        0.67        0.89      1.35 o
   5   9  10       33.68       33.69      2.89 o
   6   9  10        9.16       10.32      1.99 o
   7   9  10        9.19        3.64      2.18 o
  -7  10  10        5.41       -0.16      2.22 o
  -6  10  10        9.54        8.34      2.33 o
  -5  10  10       17.77       20.81      2.66 o
  -4  10  10        6.66        6.44      2.59 o
  -3  10  10       39.22       37.30      2.74 o
  -2  10  10       44.42       44.65      3.17 o
  -1  10  10       33.13       40.87      3.63 o
   0  10  10        1.05        2.85      2.10 o
   1  10  10       33.73       40.93      3.70 o
   2  10  10       44.30       41.61      3.71 o
   3  10  10       38.84       40.01      2.63 o
   4  10  10        7.05        6.68      1.83 o
   5  10  10       17.68       22.07      3.13 o
   6  10  10        9.19       10.63      2.05 o
   7  10  10        5.42        2.57      2.24 o
  -7  11  10        2.68        3.86      3.07 o
  -6  11  10       13.13       11.17      3.16 o
  -5  11  10        6.01        6.39      2.28 o
  -4  11  10       12.44       11.83      3.51 o
  -3  11  10        8.16        7.08      2.26 o
  -2  11  10       34.55       36.85      4.04 o
  -1  11  10        1.96        1.06      2.16 o
   0  11  10       22.31       26.24      3.41 o
   1  11  10        1.79       -0.20      2.10 o
   2  11  10       33.70       32.06      3.67 o
   3  11  10        7.64        8.78      2.44 o
   4  11  10       12.72       15.43      3.24 o
   5  11  10        5.74        5.86      2.61 o
   6  11  10       12.93       17.76      3.05 o
   7  11  10        2.70       -5.47      5.50 o
  -6  12  10        5.75        2.72      3.76 o
  -5  12  10        8.67        9.15      5.90 o
  -4  12  10       12.87       18.09      6.01 o
  -3  12  10       26.13       29.81      3.77 o
  -2  12  10        6.24        5.55      2.62 o
  -1  12  10       45.45       43.97      4.16 o
   0  12  10        4.63        2.09      2.46 o
   1  12  10       45.61       45.68      4.33 o
   2  12  10        5.75        4.56      2.68 o
   3  12  10       25.71       25.63      3.21 o
   4  12  10       12.36       10.66      3.29 o
   5  12  10        8.23        9.13      2.92 o
   6  12  10        5.67       10.73      3.14 o
  -5  13  10       10.97       11.89      6.79 o
  -4  13  10       16.88       18.53      6.57 o
  -3  13  10        1.82        1.17      2.79 o
  -2  13  10       23.97       21.10      3.95 o
  -1  13  10        1.38        4.13      2.83 o
   0  13  10       53.47       59.42      4.88 o
   1  13  10        1.69        6.96      3.19 o
   2  13  10       24.04       18.08      4.44 o
   3  13  10        1.73        4.70      5.98 o
   4  13  10       16.23       14.52      3.47 o
   5  13  10       10.78       19.67      3.84 o
  -4  14  10       21.83       24.56      6.97 o
  -3  14  10        1.30        4.55      3.20 o
  -2  14  10       16.11       16.63      3.63 o
  -1  14  10       28.82       27.26      4.11 o
   0  14  10        0.35       -1.88      2.71 o
   1  14  10       28.70       33.45      4.43 o
   2  14  10       16.38       14.29      4.22 o
   3  14  10        1.23       -1.58      3.48 o
   4  14  10       21.43       26.22      4.26 o
  -3  15  10        7.90        2.30      4.26 o
  -2  15  10       10.36        4.15      3.57 o
  -1  15  10        4.91        1.09      5.20 o
   0  15  10       11.94       13.99      3.83 o
   1  15  10        5.31        4.40      3.24 o
   2  15  10       10.15        9.29      3.68 o
   3  15  10        7.74        7.12      3.62 o
  -2  16  10       12.56       23.18      7.93 o
  -1  16  10        6.02       16.90      5.78 o
   0  16  10        0.92        0.62      3.71 o
   1  16  10        6.21        5.00      4.75 o
   2  16  10       12.63       16.14      7.71 o
   1   0  11      197.65      201.56      3.27 o
   2   0  11      128.06      130.84      2.77 o
   3   0  11       61.41       61.68      1.95 o
   4   0  11       12.17       11.06      1.45 o
   5   0  11        0.02       -0.25      1.32 o
   6   0  11       44.64       36.15      2.85 o
   7   0  11        0.06       -1.22      1.66 o
   8   0  11       10.59       18.12      3.69 o
   9   0  11        3.55        9.37      5.27 o
  -9   1  11        1.76        3.25      4.18 o
  -8   1  11       16.06       20.41      3.73 o
  -7   1  11       21.07       27.06      2.67 o
  -6   1  11        8.32        1.51      1.65 o
  -5   1  11       12.72       17.55      2.62 o
  -4   1  11       90.87       84.86      2.87 o
  -3   1  11      202.48      190.72      3.66 o
  -2   1  11       86.25      104.87      2.81 o
  -1   1  11      464.48      483.15      6.12 o
   0   1  11        4.05        4.47      0.78 o
   1   1  11      457.10      475.15      6.11 o
   2   1  11       85.62       98.18      2.39 o
   3   1  11      200.88      195.91      3.51 o
   4   1  11       88.51       85.37      3.94 o
   5   1  11       12.66       15.65      2.00 o
   6   1  11        8.75        4.56      1.83 o
   7   1  11       20.08       25.95      2.63 o
   8   1  11       16.24       16.63      3.49 o
   9   1  11        1.72        3.88      3.16 o
  -9   2  11        6.94        4.38      2.51 o
  -8   2  11        1.21        1.90      2.81 o
  -7   2  11       15.46       20.65      2.52 o
  -6   2  11       21.69       16.33      2.33 o
  -5   2  11       59.13       62.45      3.28 o
  -4   2  11       25.68       20.79      1.73 o
  -3   2  11       23.92       26.41      1.58 o
  -2   2  11      329.65      333.09      6.30 o
  -1   2  11       17.46       12.03      1.20 o
   0   2  11      274.22      291.03      5.14 o
   1   2  11       19.21       13.41      1.11 o
   2   2  11      328.69      331.74      5.44 o
   3   2  11       25.38       26.96      1.94 o
   4   2  11       25.33       25.68      2.37 o
   5   2  11       59.33       57.57      5.90 o
   6   2  11       20.84       18.67      2.41 o
   7   2  11       15.47       17.68      2.42 o
   8   2  11        1.09       -2.48      2.48 o
   9   2  11        7.00       13.63      3.86 o
  -9   3  11        1.80        3.18      3.20 o
  -8   3  11       15.17       17.34      2.70 o
  -7   3  11        2.05        2.92      1.91 o
  -6   3  11       45.38       45.81      4.06 o
  -5   3  11       62.38       57.24      4.05 o
  -4   3  11       37.73       41.34      2.21 o
  -3   3  11       88.83       82.15      3.10 o
  -2   3  11      103.30       86.25      2.72 o
  -1   3  11      283.41      302.72      4.85 o
   0   3  11      444.42      424.80      6.08 o
   1   3  11      284.49      299.82      4.49 o
   2   3  11      104.81       91.73      2.79 o
   3   3  11       87.49       80.19      2.82 o
   4   3  11       36.18       40.27      2.11 o
   5   3  11       62.21       62.42      3.34 o
   6   3  11       46.56       46.46      3.21 o
   7   3  11        1.95        2.43      1.91 o
   8   3  11       15.33       19.42      3.81 o
   9   3  11        1.87        1.81      3.35 o
  -8   4  11        5.42        6.17      2.35 o
  -7   4  11        3.02        4.22      1.68 o
  -6   4  11        3.57        0.10      1.53 o
  -5   4  11       51.49       64.55      4.41 o
  -4   4  11      182.30      177.82      5.64 o
  -3   4  11        8.59       10.08      1.59 o
  -2   4  11       35.67       36.19      1.83 o
  -1   4  11      374.68      381.22      5.39 o
   0   4  11       46.44       51.66      1.99 o
   1   4  11      377.59      388.73      5.40 o
   2   4  11       34.64       35.80      1.74 o
   3   4  11        9.57       11.31      1.72 o
   4   4  11      184.47      172.49      4.82 o
   5   4  11       52.46       56.31      3.28 o
   6   4  11        3.41        2.96      1.86 o
   7   4  11        2.97        5.38      2.07 o
   8   4  11        5.53        2.31      3.44 o
  -8   5  11       10.21       13.67      2.83 o
  -7   5  11       24.75       29.57      2.94 o
  -6   5  11       10.04       12.31      2.03 o
  -5   5  11        3.31        3.04      1.90 o
  -4   5  11       43.92       50.94      2.87 o
  -3   5  11      154.27      152.46      4.63 o
  -2   5  11      145.16      139.34      3.67 o
  -1   5  11      504.27      524.52      7.33 o
   0   5  11      520.49      531.11      8.86 o
   1   5  11      508.41      527.99      7.34 o
   2   5  11      145.65      144.29      4.04 o
   3   5  11      158.89      171.64      5.13 o
   4   5  11       45.86       54.98      2.92 o
   5   5  11        3.45        2.92      1.87 o
   6   5  11       10.18       10.46      2.29 o
   7   5  11       25.41       30.68      3.01 o
   8   5  11       10.01       15.08      3.85 o
  -8   6  11       12.19       18.53      3.12 o
  -7   6  11       29.98       30.96      2.75 o
  -6   6  11       15.71       15.45      2.25 o
  -5   6  11        9.87        9.09      2.31 o
  -4   6  11       43.25       41.89      2.77 o
  -3   6  11      356.23      366.58      7.87 o
  -2   6  11      258.71      258.80      5.26 o
  -1   6  11      225.29      218.70      4.79 o
   0   6  11       42.25       35.47      2.07 o
   1   6  11      227.07      225.47      4.73 o
   2   6  11      265.30      264.22      5.80 o
   3   6  11      356.32      369.51      7.88 o
   4   6  11       42.78       38.65      3.13 o
   5   6  11        9.83       10.61      2.21 o
   6   6  11       16.56       18.47      2.05 o
   7   6  11       29.84       29.22      3.08 o
   8   6  11       12.38       16.30      3.93 o
  -8   7  11        4.48       10.26      2.94 o
  -7   7  11       27.48       28.34      3.00 o
  -6   7  11       24.28       29.35      2.73 o
  -5   7  11        3.26        1.97      2.10 o
  -4   7  11       13.73       13.67      2.09 o
  -3   7  11      155.76      161.39      5.81 o
  -2   7  11       50.81       55.76      3.17 o
  -1   7  11      111.45      113.72      3.54 o
   0   7  11        1.29        1.19      1.80 o
   1   7  11      115.43      115.81      3.83 o
   2   7  11       50.81       56.06      2.66 o
   3   7  11      161.36      167.66      5.19 o
   4   7  11       13.97        8.76      2.34 o
   5   7  11        3.14        2.30      1.99 o
   6   7  11       24.60       28.61      2.47 o
   7   7  11       27.81       34.25      3.41 o
   8   7  11        4.35       10.22      3.88 o
  -8   8  11        2.97       -1.99      2.82 o
  -7   8  11       11.02        5.20      2.78 o
  -6   8  11       22.78       24.60      3.10 o
  -5   8  11       38.22       39.89      3.54 o
  -4   8  11        3.69        1.65      1.84 o
  -3   8  11       24.14       23.19      2.77 o
  -2   8  11       37.05       40.24      2.88 o
  -1   8  11       60.29       61.10      3.83 o
   0   8  11        1.91        3.59      2.13 o
   1   8  11       62.66       57.75      5.06 o
   2   8  11       39.87       48.02      2.78 o
   3   8  11       24.80       25.53      2.32 o
   4   8  11        3.60        3.37      2.96 o
   5   8  11       37.50       38.62      3.31 o
   6   8  11       23.45       28.91      2.60 o
   7   8  11       11.40        8.32      3.16 o
   8   8  11        2.94       -2.57      6.09 o
  -7   9  11        1.47        4.56      2.35 o
  -6   9  11        6.58        8.03      2.35 o
  -5   9  11       10.20       11.59      2.33 o
  -4   9  11       30.34       32.68      3.49 o
  -3   9  11       16.65       15.67      2.46 o
  -2   9  11        0.69       -0.42      2.07 o
  -1   9  11        4.50        3.38      1.72 o
   0   9  11       20.88       13.91      2.96 o
   1   9  11        5.06        4.27      2.31 o
   2   9  11        0.83        2.09      2.26 o
   3   9  11       17.50       16.00      2.47 o
   4   9  11       29.41       30.19      3.10 o
   5   9  11        9.95       12.92      2.90 o
   6   9  11        6.66        4.71      2.05 o
   7   9  11        1.59       -0.44      2.35 o
  -7  10  11        0.24       -2.22      2.22 o
  -6  10  11        1.16       -0.29      2.34 o
  -5  10  11        5.62        0.16      3.06 o
  -4  10  11       18.86       16.57      3.15 o
  -3  10  11       36.38       33.77      3.57 o
  -2  10  11       22.95       30.55      2.95 o
  -1  10  11       63.98       55.79      4.15 o
   0  10  11       47.84       48.24      5.37 o
   1  10  11       64.73       62.49      4.69 o
   2  10  11       23.32       22.94      3.28 o
   3  10  11       37.44       33.92      3.66 o
   4  10  11       18.43        9.56      2.53 o
   5  10  11        5.62        9.03      3.62 o
   6  10  11        1.26        6.23      2.44 o
   7  10  11        0.23       -1.34      2.96 o
  -6  11  11        4.37        1.65      7.64 o
  -5  11  11        5.95        5.05      2.52 o
  -4  11  11        5.87        0.33      3.09 o
  -3  11  11        1.01       -1.39      3.02 o
  -2  11  11        8.25        3.58      2.43 o
  -1  11  11        0.33       -1.90      2.29 o
   0  11  11      130.22      127.90      6.05 o
   1  11  11        0.33        1.14      2.27 o
   2  11  11        8.02        6.16      3.50 o
   3  11  11        0.86       -2.94      2.94 o
   4  11  11        5.93        6.25      3.39 o
   5  11  11        5.68        8.67      3.23 o
   6  11  11        4.62        3.30      3.13 o
  -5  12  11        0.22        1.32      5.50 o
  -4  12  11        0.76        3.84      4.91 o
  -3  12  11        0.85       -2.14      3.01 o
  -2  12  11       22.36       24.66      3.75 o
  -1  12  11       81.19       99.87      9.99 o
   0  12  11        3.06        1.91      2.64 o
   1  12  11       81.13       78.23      5.31 o
   2  12  11       21.95       22.44      3.76 o
   3  12  11        1.00        1.73      3.16 o
   4  12  11        0.80        3.63      3.70 o
   5  12  11        0.27       -1.71      3.05 o
   6  12  11        1.65        2.93      3.60 o
  -4  13  11        4.96        6.79      6.13 o
  -3  13  11       11.69        9.63      3.28 o
  -2  13  11       14.90        8.75      3.33 o
  -1  13  11       16.49       18.53      3.63 o
   0  13  11       26.98       32.35      4.27 o
   1  13  11       16.75       29.21      4.03 o
   2  13  11       14.66       17.55      4.98 o
   3  13  11       11.45       10.00      4.19 o
   4  13  11        4.70        6.82      4.25 o
   5  13  11        3.52        3.76      3.82 o
  -3  14  11       12.43        6.17      3.46 o
  -2  14  11       22.14       17.15      3.97 o
  -1  14  11        3.79        1.63      3.16 o
   0  14  11        0.29       -1.83      2.73 o
   1  14  11        3.66       -0.49      3.10 o
   2  14  11       22.25       25.28      4.37 o
   3  14  11       12.20       12.68      4.46 o
   4  14  11        1.42        0.21      4.22 o
  -2  15  11        4.97        7.36      3.81 o
  -1  15  11        5.86        8.59      3.77 o
   0  15  11       14.20       15.25      4.04 o
   1  15  11        6.30       11.91      3.90 o
   2  15  11        5.09       11.41      4.05 o
   3  15  11        1.97       -2.71      5.85 o
  -1  16  11       10.42        3.27      7.39 o
   0  16  11       10.00       10.91      7.90 o
   1  16  11       10.86        5.98      7.58 o
   0   0  12      148.99      139.49      4.14 o
   1   0  12       28.77       24.75      1.36 o
   2   0  12       12.16        7.39      1.13 o
   3   0  12        1.32       -0.53      1.06 o
   4   0  12       65.06       69.27      3.64 o
   5   0  12        0.04       -1.44      1.79 o
   6   0  12        4.79        5.49      2.31 o
   7   0  12        7.15        7.77      2.17 o
   8   0  12        9.75        6.43      3.16 o
  -8   1  12        6.92        5.42      5.25 o
  -7   1  12        7.52        3.44      2.10 o
  -6   1  12       16.81       15.08      2.79 o
  -5   1  12        4.93        2.94      2.23 o
  -4   1  12        4.89        4.34      1.74 o
  -3   1  12      108.63      117.05      3.19 o
  -2   1  12       96.44       91.85      2.85 o
  -1   1  12      399.86      369.92      9.47 o
   0   1  12        4.69        1.50      0.93 o
   1   1  12      400.96      370.85      5.93 o
   2   1  12       95.34       92.95      2.58 o
   3   1  12      105.79      122.32      3.44 o
   4   1  12        5.21        2.54      1.91 o
   5   1  12        3.96        8.60      2.40 o
   6   1  12       16.90       21.80      3.07 o
   7   1  12        7.41        3.04      2.02 o
   8   1  12        6.66        4.36      3.09 o
  -8   2  12        0.56       -1.37      2.89 o
  -7   2  12       18.60       24.55      2.84 o
  -6   2  12       25.71       29.48      3.38 o
  -5   2  12        4.80        5.38      2.77 o
  -4   2  12      110.96      116.16      8.07 o
  -3   2  12       67.20       71.09      5.01 o
  -2   2  12      134.38      133.64      3.49 o
  -1   2  12       41.49       35.92      1.90 o
   0   2  12       65.90       69.45      2.49 o
   1   2  12       38.80       33.74      1.58 o
   2   2  12      136.74      144.34      3.22 o
   3   2  12       62.79       68.42      3.93 o
   4   2  12      111.07      107.68      3.77 o
   5   2  12        5.00        4.20      2.27 o
   6   2  12       25.67       29.28      4.58 o
   7   2  12       18.27       23.11      2.76 o
   8   2  12        0.48       -2.63      2.63 o
  -8   3  12       15.02       17.57      2.89 o
  -7   3  12        5.30        6.68      2.20 o
  -6   3  12       37.45       42.88      3.84 o
  -5   3  12       22.66       23.35      3.13 o
  -4   3  12        2.08       -0.63      2.16 o
  -3   3  12        9.51        6.90      1.57 o
  -2   3  12      175.38      171.15      4.39 o
  -1   3  12      118.26      125.81      4.53 o
   0   3  12       45.59       36.80      1.82 o
   1   3  12      119.15      121.82      3.19 o
   2   3  12      168.09      161.13      4.20 o
   3   3  12        9.84        8.55      1.69 o
   4   3  12        2.22        0.16      1.43 o
   5   3  12       22.66       20.96      2.47 o
   6   3  12       36.94       39.16      3.17 o
   7   3  12        5.48        3.83      2.07 o
   8   3  12       14.37       16.33      3.97 o
  -8   4  12        0.57       -1.06      2.23 o
  -7   4  12       30.76       32.95      4.81 o
  -6   4  12       22.60       19.95      2.64 o
  -5   4  12       66.32       68.31      4.68 o
  -4   4  12      126.60      116.07      5.44 o
  -3   4  12       32.27       31.75      2.84 o
  -2   4  12       48.24       48.43      2.35 o
  -1   4  12       20.11       19.51      1.99 o
   0   4  12      252.48      262.28      5.70 o
   1   4  12       20.18       17.24      1.63 o
   2   4  12       48.33       44.94      2.46 o
   3   4  12       29.77       36.17      3.87 o
   4   4  12      126.06      123.52      4.20 o
   5   4  12       66.52       69.25      4.64 o
   6   4  12       23.08       22.37      2.88 o
   7   4  12       30.63       33.10      3.21 o
   8   4  12        0.55       -2.26      2.60 o
  -8   5  12        0.81        3.51      2.55 o
  -7   5  12        2.07        1.21      2.27 o
  -6   5  12       13.05       13.77      2.32 o
  -5   5  12      152.58      162.04      5.90 o
  -4   5  12       49.56       48.14      2.92 o
  -3   5  12      216.25      217.12      9.12 o
  -2   5  12       68.64       63.92      3.47 o
  -1   5  12      422.50      437.59      7.30 o
   0   5  12       54.97       48.91      2.11 o
   1   5  12      421.30      442.02      7.22 o
   2   5  12       73.13       68.68      3.02 o
   3   5  12      218.77      220.11      5.80 o
   4   5  12       48.43       47.81      3.39 o
   5   5  12      153.11      162.42      7.11 o
   6   5  12       12.99       15.04      2.56 o
   7   5  12        2.19        3.25      2.36 o
   8   5  12        0.87        2.98      3.36 o
  -8   6  12        0.46        0.75      2.69 o
  -7   6  12       27.46       38.80      3.12 o
  -6   6  12        1.98        4.28      1.95 o
  -5   6  12       47.99       48.67      3.61 o
  -4   6  12      104.02      116.14      4.98 o
  -3   6  12       13.47       16.25      2.28 o
  -2   6  12       66.17       70.80      3.47 o
  -1   6  12        7.62        7.46      1.56 o
   0   6  12      232.92      250.47      5.81 o
   1   6  12        7.25        7.19      1.71 o
   2   6  12       64.64       73.38      5.82 o
   3   6  12       12.97       13.38      2.19 o
   4   6  12      104.96      115.34      4.98 o
   5   6  12       47.54       47.50      4.20 o
   6   6  12        2.30        8.62      2.37 o
   7   6  12       27.40       45.29      4.31 o
   8   6  12        0.47        1.56      3.13 o
  -8   7  12       10.82       10.07      3.09 o
  -7   7  12        5.24        7.16      2.29 o
  -6   7  12        5.37        6.56      2.60 o
  -5   7  12       39.51       43.98      3.67 o
  -4   7  12       25.53       30.56      3.14 o
  -3   7  12       97.16      100.36      4.22 o
  -2   7  12        8.88        9.38      2.06 o
  -1   7  12      137.41      134.49      4.80 o
   0   7  12        3.36        5.47      1.69 o
   1   7  12      138.34      142.86      5.15 o
   2   7  12        8.74        9.08      2.57 o
   3   7  12       99.35       98.72      4.15 o
   4   7  12       25.92       30.93      3.15 o
   5   7  12       39.47       38.15      3.36 o
   6   7  12        5.23        7.69      2.42 o
   7   7  12        5.26        6.08      2.63 o
   8   7  12       10.97       11.01      3.98 o
  -7   8  12        3.84        6.55      2.35 o
  -6   8  12       11.40        6.95      2.41 o
  -5   8  12       14.48       15.97      4.72 o
  -4   8  12       23.80       21.93      3.15 o
  -3   8  12       97.32       93.57      4.24 o
  -2   8  12       24.32       29.06      3.15 o
  -1   8  12       20.41       17.48      2.60 o
   0   8  12      115.77      102.19      5.62 o
   1   8  12       21.28       22.41      2.73 o
   2   8  12       24.29       24.58      3.11 o
   3   8  12       98.80       98.79      5.06 o
   4   8  12       23.95       26.59      3.86 o
   5   8  12       14.28       18.60      2.85 o
   6   8  12       11.32       10.88      2.26 o
   7   8  12        4.06        3.98      2.55 o
  -7   9  12        1.86        0.20      2.26 o
  -6   9  12        4.39        2.45      2.20 o
  -5   9  12        0.23       -0.73      2.30 o
  -4   9  12       43.17       46.06      4.01 o
  -3   9  12        5.82        5.01      2.50 o
  -2   9  12      110.32      115.44      5.64 o
  -1   9  12        7.78        6.54      3.07 o
   0   9  12        1.70       -1.84      1.84 o
   1   9  12        7.10        6.87      2.13 o
   2   9  12      110.48      108.77      4.73 o
   3   9  12        6.30        6.64      2.18 o
   4   9  12       43.00       33.91      6.07 o
   5   9  12        0.21       -0.66      2.74 o
   6   9  12        4.48        3.53      2.28 o
   7   9  12        1.98        2.32      3.21 o
  -7  10  12        1.96        1.48      4.72 o
  -6  10  12        0.55       -2.32      2.32 o
  -5  10  12        1.44        0.11      2.32 o
  -4  10  12        7.03        9.23      3.43 o
  -3  10  12       53.53       63.11      4.60 o
  -2  10  12        4.22        8.78      5.30 o
  -1  10  12       55.96       48.02      4.02 o
   0  10  12        7.88        4.50      2.59 o
   1  10  12       56.49       50.93      4.18 o
   2  10  12        4.32       11.20      2.92 o
   3  10  12       53.46       57.42      4.63 o
   4  10  12        7.04        5.25      2.45 o
   5  10  12        1.52       -1.14      2.51 o
   6  10  12        0.58        0.21      2.27 o
  -6  11  12        9.75       11.56      4.27 o
  -5  11  12        7.23        6.56      2.83 o
  -4  11  12        3.13        4.78      4.91 o
  -3  11  12        2.15       -3.10      3.10 o
  -2  11  12       25.65       27.06      4.64 o
  -1  11  12       22.88       24.13      3.63 o
   0  11  12        5.60        7.31      2.90 o
   1  11  12       23.20       28.37      4.18 o
   2  11  12       24.91       27.74      3.74 o
   3  11  12        2.07        1.03      3.28 o
   4  11  12        3.17        3.07      3.24 o
   5  11  12        7.15       13.21      5.19 o
   6  11  12        9.77       10.58      3.60 o
  -5  12  12       11.38       18.46      7.30 o
  -4  12  12       17.91       23.06      6.98 o
  -3  12  12        3.05        3.26      3.49 o
  -2  12  12       32.29       33.28      4.09 o
  -1  12  12        5.69        0.38      2.70 o
   0  12  12       40.78       33.46      5.30 o
   1  12  12        5.67        7.57      3.18 o
   2  12  12       32.58       25.03      3.97 o
   3  12  12        3.04        3.97      3.70 o
   4  12  12       17.59       20.99      8.27 o
   5  12  12       11.26       10.80      4.19 o
  -4  13  12        2.73       -4.18      5.82 o
  -3  13  12        0.54        2.22      3.65 o
  -2  13  12        8.51       17.29      3.66 o
  -1  13  12       20.14       21.59      3.95 o
   0  13  12        0.02        0.25      2.85 o
   1  13  12       20.92       20.33      3.95 o
   2  13  12        8.70       13.65      3.70 o
   3  13  12        0.53        0.71      3.50 o
   4  13  12        2.68        5.91      4.25 o
  -3  14  12        2.00       -1.60      6.13 o
  -2  14  12       12.59        5.23      3.56 o
  -1  14  12       11.31       11.79      3.85 o
   0  14  12       35.14       48.89      5.13 o
   1  14  12       11.06       17.77     13.20 o
   2  14  12       12.62       12.84      3.96 o
   3  14  12        2.06        3.03      4.13 o
   4  14  12        5.72       15.82      7.61 o
  -2  15  12        1.22        1.54      6.29 o
  -1  15  12       22.57       25.63      5.93 o
   0  15  12        0.84        1.59      3.67 o
   1  15  12       22.85       24.68      5.22 o
   2  15  12        1.16       -2.14      6.73 o
   1   0  13      251.00      268.72      4.84 o
   2   0  13      180.52      175.66      3.89 o
   3   0  13       30.49       24.23      2.50 o
   4   0  13        3.28        0.73      1.64 o
   5   0  13        0.67        1.23      2.16 o
   6   0  13       15.44       12.46      4.33 o
   7   0  13        4.53        1.97      2.13 o
   8   0  13        3.41        2.30      3.12 o
  -8   1  13        8.02        5.91      3.15 o
  -7   1  13        6.07       10.99      2.59 o
  -6   1  13        6.23        5.94      3.73 o
  -5   1  13       10.00        6.43      2.52 o
  -4   1  13       41.66       42.87      3.04 o
  -3   1  13       68.60       72.32      3.85 o
  -2   1  13      464.77      471.88      9.74 o
  -1   1  13       83.12       86.87      3.20 o
   0   1  13        7.68        8.41      1.28 o
   1   1  13       84.26       82.23      2.87 o
   2   1  13      465.79      444.91      7.31 o
   3   1  13       68.99       75.41      3.29 o
   4   1  13       41.01       41.04      2.96 o
   5   1  13        9.53        8.00      2.64 o
   6   1  13        6.00        6.37      2.73 o
   7   1  13        6.30        6.36      2.30 o
   8   1  13        8.35        6.22      3.48 o
  -8   2  13        0.80        1.02      3.09 o
  -7   2  13       11.64        8.15      2.47 o
  -6   2  13       10.72       13.11      2.91 o
  -5   2  13        8.96       10.62      2.76 o
  -4   2  13        6.14        3.03      1.88 o
  -3   2  13        5.91        4.74      1.89 o
  -2   2  13      141.45      159.80      4.61 o
  -1   2  13      144.54      153.26      4.23 o
   0   2  13      136.52      147.31      3.64 o
   1   2  13      149.56      154.37      3.77 o
   2   2  13      142.61      138.28      5.10 o
   3   2  13        5.35        2.84      1.51 o
   4   2  13        6.28        4.60      2.15 o
   5   2  13        8.45        5.34      2.46 o
   6   2  13       10.80       11.44      3.77 o
   7   2  13       11.59       12.21      2.54 o
   8   2  13        0.86        0.05      3.24 o
  -8   3  13        1.33       -2.22      2.22 o
  -7   3  13        0.43        0.22      2.00 o
  -6   3  13       24.40       25.12      3.53 o
  -5   3  13       12.39        6.79      3.04 o
  -4   3  13       81.23       84.48      4.61 o
  -3   3  13       73.56       79.56      4.06 o
  -2   3  13      201.10      195.93      4.92 o
  -1   3  13      104.62       98.61      3.54 o
   0   3  13       78.99       83.26      2.92 o
   1   3  13      104.26       94.07      3.04 o
   2   3  13      200.02      197.78      4.93 o
   3   3  13       74.34       77.63      3.48 o
   4   3  13       79.33       84.36      4.26 o
   5   3  13       11.43       11.48      2.85 o
   6   3  13       23.96       33.65      3.70 o
   7   3  13        0.44        1.61      2.21 o
   8   3  13        1.39        2.18      3.21 o
  -8   4  13        2.47        1.25      3.18 o
  -7   4  13        3.56        2.34      1.94 o
  -6   4  13        1.17        1.51      2.00 o
  -5   4  13       57.26       52.84      6.31 o
  -4   4  13       17.36       17.69      2.67 o
  -3   4  13       71.94       74.98      4.01 o
  -2   4  13        9.50        6.71      1.64 o
  -1   4  13       86.71       90.76      3.37 o
   0   4  13      158.79      165.11      4.54 o
   1   4  13       87.79       89.97      3.41 o
   2   4  13        9.08        7.94      1.74 o
   3   4  13       70.05       73.41      3.43 o
   4   4  13       16.10       24.93      2.81 o
   5   4  13       56.84       51.93      4.36 o
   6   4  13        1.29        2.47      2.06 o
   7   4  13        3.63        5.04      2.37 o
   8   4  13        2.33        1.98      3.27 o
  -8   5  13       11.84       14.66      3.17 o
  -7   5  13        5.08        1.22      2.09 o
  -6   5  13        5.93        5.80      2.33 o
  -5   5  13       20.40       20.36      4.27 o
  -4   5  13       32.83       28.17      3.01 o
  -3   5  13       42.10       48.52      3.05 o
  -2   5  13      101.26      101.82      4.04 o
  -1   5  13      136.81      140.52      3.95 o
   0   5  13       20.51       24.02      2.87 o
   1   5  13      134.89      141.16      5.04 o
   2   5  13      103.07      103.88      4.08 o
   3   5  13       41.31       41.94      2.94 o
   4   5  13       31.38       27.71      3.02 o
   5   5  13       21.25       18.01      3.35 o
   6   5  13        5.61        7.89      2.41 o
   7   5  13        4.98        6.89      2.63 o
   8   5  13       12.03       11.46      3.94 o
  -8   6  13        0.02        0.85      4.56 o
  -7   6  13       39.52       45.12      3.34 o
  -6   6  13        4.62        6.06      2.47 o
  -5   6  13        4.33        3.31      2.30 o
  -4   6  13       28.53       37.18      3.45 o
  -3   6  13      135.37      143.60      5.02 o
  -2   6  13       83.73       80.29      4.25 o
  -1   6  13      141.67      142.77      5.18 o
   0   6  13       44.40       46.18      2.78 o
   1   6  13      140.28      143.36      5.19 o
   2   6  13       80.00       77.13      3.72 o
   3   6  13      131.53      139.62      4.91 o
   4   6  13       29.48       31.65      3.21 o
   5   6  13        4.36        2.94      2.64 o
   6   6  13        4.72        4.58      2.48 o
   7   6  13       39.44       50.15      4.22 o
   8   6  13        0.01        0.16      4.44 o
  -7   7  13       12.52       12.33      2.62 o
  -6   7  13       11.27       14.71      2.61 o
  -5   7  13        5.53        8.66      2.61 o
  -4   7  13       29.54       26.70      3.24 o
  -3   7  13       20.69       16.99      3.78 o
  -2   7  13       70.41       73.97      7.92 o
  -1   7  13        0.83       -0.57      1.90 o
   0   7  13       60.53       52.40      3.96 o
   1   7  13        0.81        1.45      1.95 o
   2   7  13       70.32       78.49      4.57 o
   3   7  13       19.20       14.82      2.83 o
   4   7  13       29.25       34.82      6.87 o
   5   7  13        5.43        3.42      2.92 o
   6   7  13       11.15       15.27      2.89 o
   7   7  13       12.71       12.79      3.01 o
  -7   8  13        3.68        8.45      2.62 o
  -6   8  13        8.99        7.87      2.44 o
  -5   8  13       13.67       14.46      3.02 o
  -4   8  13       15.40       17.06      3.10 o
  -3   8  13       33.65       39.42      3.66 o
  -2   8  13       57.29       53.78      4.05 o
  -1   8  13       17.26       20.11      4.44 o
   0   8  13        3.53        2.44      2.72 o
   1   8  13       17.28       22.53      3.53 o
   2   8  13       56.43       58.93      4.29 o
   3   8  13       32.10       31.73      3.58 o
   4   8  13       15.97       11.95      5.03 o
   5   8  13       13.76       16.93      3.46 o
   6   8  13        8.89        6.58      3.02 o
   7   8  13        3.66        2.71      3.06 o
  -7   9  13        4.27        4.13      2.95 o
  -6   9  13       13.42       15.38      3.13 o
  -5   9  13        0.32        2.70      3.07 o
  -4   9  13       19.01       14.61      4.17 o
  -3   9  13        0.15       -2.03      2.38 o
  -2   9  13        3.06        3.80      3.03 o
  -1   9  13        3.88       -1.15      2.81 o
   0   9  13       19.33       29.57      4.39 o
   1   9  13        4.02        2.99      2.48 o
   2   9  13        2.68        4.43      2.64 o
   3   9  13        0.21        0.03      2.73 o
   4   9  13       18.46       13.12      5.19 o
   5   9  13        0.44       -0.13      2.55 o
   6   9  13       13.27       16.71      4.59 o
   7   9  13        4.31        9.40      3.59 o
  -6  10  13        0.89       -0.62      2.93 o
  -5  10  13        0.34       -0.74      3.06 o
  -4  10  13        4.84        1.79      3.35 o
  -3  10  13        1.66       -1.59      7.33 o
  -2  10  13       10.62        8.07      3.65 o
  -1  10  13       24.90       34.15      4.76 o
   0  10  13       12.95        7.88      3.46 o
   1  10  13       24.40       39.88     11.36 o
   2  10  13       10.68        9.15      4.72 o
   3  10  13        1.81       -0.19      4.28 o
   4  10  13        4.57        5.99      4.66 o
   5  10  13        0.26        2.00      2.71 o
   6  10  13        0.85        0.83      2.53 o
  -5  11  13        2.73       -0.82      5.54 o
  -4  11  13       12.23        5.41      5.25 o
  -3  11  13        5.49        4.62      7.66 o
  -2  11  13        2.25       -0.98      3.24 o
  -1  11  13        5.75       12.76      6.21 o
   0  11  13       12.14       17.34      4.22 o
   1  11  13        6.11       10.21      3.13 o
   2  11  13        2.30       -1.32      2.69 o
   3  11  13        5.12        3.50      3.51 o
   4  11  13       11.51        8.90      5.44 o
   5  11  13        2.48       -0.82      5.00 o
   6  11  13        1.19        1.10      5.06 o
  -4  12  13        7.50        5.06      6.32 o
  -3  12  13        3.35        2.45      3.88 o
  -2  12  13       25.11       26.38      5.04 o
  -1  12  13       10.28       14.79      4.40 o
   0  12  13       21.29       29.47      4.16 o
   1  12  13       10.43       11.35      3.42 o
   2  12  13       24.45       27.54      4.24 o
   3  12  13        3.01        3.23      3.55 o
   4  12  13        7.53        5.02      4.48 o
  -3  13  13        2.09       -0.72      6.07 o
  -2  13  13        3.26        4.49      4.03 o
  -1  13  13        8.72       17.55      4.11 o
   0  13  13        0.29       -1.61      2.88 o
   1  13  13        8.35       10.88      3.66 o
   2  13  13        3.38        5.24      3.30 o
   3  13  13        1.82        4.49      4.06 o
   4  13  13        1.37       -0.47      6.26 o
  -2  14  13        9.42       16.67      5.27 o
  -1  14  13        2.85        5.71      5.15 o
   0  14  13        0.25       -3.30      3.30 o
   1  14  13        2.89        3.92      3.74 o
   2  14  13        8.85       16.35      6.62 o
   3  14  13        2.68       -0.47      6.57 o
  -1  15  13        3.06       -1.57      6.86 o
   0  15  13        3.64        3.32      7.05 o
   1  15  13        2.84       -3.40      6.67 o
   0   0  14       23.02       25.79      2.90 o
   1   0  14       34.67       38.63      2.63 o
   2   0  14       23.55       23.06      2.15 o
   3   0  14        3.08        3.35      1.81 o
   4   0  14        8.29        6.35      2.56 o
   5   0  14       39.45       37.46      3.94 o
   6   0  14        4.26        4.42      2.65 o
   7   0  14        7.07        5.09      2.43 o
   8   0  14        5.78        3.52      4.75 o
  -8   1  14        1.78        0.55      5.90 o
  -7   1  14        7.54       11.85      2.77 o
  -6   1  14        4.75        0.86      4.88 o
  -5   1  14       27.36       22.02      3.32 o
  -4   1  14       59.08       52.22      4.35 o
  -3   1  14        1.18        0.62      1.85 o
  -2   1  14      196.85      187.17      5.49 o
  -1   1  14       25.12       17.74      1.89 o
   0   1  14      206.52      190.46      5.52 o
   1   1  14       26.12       29.46      2.19 o
   2   1  14      196.08      200.77      5.39 o
   3   1  14        0.94       -1.53      1.80 o
   4   1  14       58.63       56.89      6.42 o
   5   1  14       26.99       22.09      3.40 o
   6   1  14        4.57       -0.63      2.45 o
   7   1  14        7.82        7.85      2.50 o
   8   1  14        1.76        2.88      3.19 o
  -8   2  14       10.55        7.33      3.47 o
  -7   2  14        0.90        3.61      2.43 o
  -6   2  14       30.22       36.57      8.76 o
  -5   2  14        1.64        3.92      2.66 o
  -4   2  14       21.92       21.08      3.41 o
  -3   2  14        1.23       -1.31      1.74 o
  -2   2  14        4.71        4.77      2.02 o
  -1   2  14       24.34       22.90      2.12 o
   0   2  14        4.25        1.71      1.93 o
   1   2  14       24.62       27.69      2.17 o
   2   2  14        5.90        2.59      1.74 o
   3   2  14        1.23       -1.48      1.48 o
   4   2  14       22.78       18.65      2.67 o
   5   2  14        1.34       -1.37      2.32 o
   6   2  14       30.29       29.01      3.83 o
   7   2  14        0.87        2.93      2.38 o
   8   2  14       10.81       11.47      3.86 o
  -8   3  14        2.44       -2.57      2.57 o
  -7   3  14       29.23       44.23      3.80 o
  -6   3  14       10.13        9.90      3.12 o
  -5   3  14       20.51       17.23      3.27 o
  -4   3  14       58.28       53.15      6.72 o
  -3   3  14       49.92       45.69      4.21 o
  -2   3  14       57.24       62.07      4.07 o
  -1   3  14       39.73       36.70      2.77 o
   0   3  14        5.15        4.83      1.60 o
   1   3  14       39.68       39.49      3.50 o
   2   3  14       56.56       63.07      3.30 o
   3   3  14       52.61       47.68      4.16 o
   4   3  14       57.48       51.80      3.69 o
   5   3  14       20.15       14.03      3.22 o
   6   3  14       10.16        9.79      3.03 o
   7   3  14       29.47       42.39      4.02 o
   8   3  14        2.37       -2.02      3.24 o
  -8   4  14        6.75        8.31      3.02 o
  -7   4  14        6.71        6.74      2.23 o
  -6   4  14       19.57       27.32      3.13 o
  -5   4  14       11.56       10.24      3.63 o
  -4   4  14       11.12       16.74      3.35 o
  -3   4  14       21.00       19.88      2.46 o
  -2   4  14       99.17      118.37      4.50 o
  -1   4  14       40.26       43.10      3.00 o
   0   4  14       34.60       35.65      2.49 o
   1   4  14       39.25       42.78      3.11 o
   2   4  14      102.94      115.87      4.43 o
   3   4  14       21.55       23.14      2.48 o
   4   4  14       11.20        9.45      2.56 o
   5   4  14       11.96       19.16      3.48 o
   6   4  14       20.37       28.62      3.95 o
   7   4  14        6.56        9.54      2.74 o
   8   4  14        6.84        4.75      3.68 o
  -7   5  14       28.73       33.35      3.75 o
  -6   5  14        6.47        4.54      2.50 o
  -5   5  14        6.46        4.40      2.40 o
  -4   5  14       32.19       32.78      3.40 o
  -3   5  14       76.93       72.54      3.65 o
  -2   5  14       59.41       56.91      3.29 o
  -1   5  14       79.99       72.16      3.70 o
   0   5  14       26.60       32.45      3.37 o
   1   5  14       81.06       85.67      4.13 o
   2   5  14       58.62       64.63      4.17 o
   3   5  14       79.17       67.86      3.66 o
   4   5  14       33.51       44.81      3.71 o
   5   5  14        6.76        3.21      2.89 o
   6   5  14        6.90       10.07      2.67 o
   7   5  14       28.74       42.08      3.87 o
  -7   6  14        2.25        3.56      2.24 o
  -6   6  14       13.80       14.83      3.39 o
  -5   6  14       30.71       31.55      3.43 o
  -4   6  14       34.09       40.43      3.72 o
  -3   6  14        2.75        4.41      2.09 o
  -2   6  14        8.43        7.75      2.72 o
  -1   6  14      129.50      135.82      5.61 o
   0   6  14       30.35       34.03      3.48 o
   1   6  14      131.23      127.45      5.73 o
   2   6  14        8.90        9.96      2.68 o
   3   6  14        2.77        3.22      3.44 o
   4   6  14       34.62       35.30      7.00 o
   5   6  14       31.04       33.28      4.19 o
   6   6  14       14.06       13.36      2.89 o
   7   6  14        2.31        3.64      2.61 o
  -7   7  14        4.27        6.21      2.56 o
  -6   7  14       11.57        8.99      2.92 o
  -5   7  14       15.43       14.67      3.01 o
  -4   7  14       75.22       74.85      5.72 o
  -3   7  14      136.41      127.48      5.84 o
  -2   7  14       32.48       32.68      3.40 o
  -1   7  14       48.97       37.09      4.57 o
   0   7  14       94.15       99.43      7.14 o
   1   7  14       48.31       46.03      8.12 o
   2   7  14       32.68       27.58      3.44 o
   3   7  14      136.72      134.15      6.14 o
   4   7  14       75.44       72.41      7.96 o
   5   7  14       15.78       25.38      5.50 o
   6   7  14       11.92       11.68      3.35 o
   7   7  14        4.26        0.88      5.41 o
  -7   8  14        3.18        4.19      2.91 o
  -6   8  14        0.86        3.16      2.68 o
  -5   8  14        3.12        6.76      3.40 o
  -4   8  14       61.66       60.24      5.55 o
  -3   8  14       52.95       49.41      4.19 o
  -2   8  14       30.87       32.18      9.31 o
  -1   8  14       47.23       53.96      5.28 o
   0   8  14        1.67        1.13      2.87 o
   1   8  14       48.73       61.09      4.49 o
   2   8  14       31.66       30.81      3.68 o
   3   8  14       53.02       53.97      5.27 o
   4   8  14       61.69       69.70      7.83 o
   5   8  14        3.36        6.14      3.88 o
   6   8  14        0.93        1.57      2.92 o
   7   8  14        3.17        2.76      3.37 o
  -6   9  14        4.31        3.45      2.91 o
  -5   9  14        1.42       -0.03      3.20 o
  -4   9  14       17.41       10.92      3.75 o
  -3   9  14        8.44        3.57      3.35 o
  -2   9  14       15.95       11.87      5.52 o
  -1   9  14        2.84        4.95      3.36 o
   0   9  14       18.76       12.34      4.31 o
   1   9  14        2.64        3.51      3.19 o
   2   9  14       15.78       13.27      3.16 o
   3   9  14        8.08        1.82      4.06 o
   4   9  14       17.78       14.03      5.13 o
   5   9  14        1.41       -1.22      3.51 o
   6   9  14        4.40        8.38      3.52 o
  -6  10  14        5.02        6.89      3.59 o
  -5  10  14        4.56        4.78      5.25 o
  -4  10  14        2.02       -4.37      4.50 o
  -3  10  14        3.89        2.21      8.79 o
  -2  10  14       50.91       50.48      5.63 o
  -1  10  14       13.17       15.23      4.16 o
   0  10  14        1.20       -1.98      7.75 o
   1  10  14       13.07       13.61      5.27 o
   2  10  14       52.37       58.96     10.46 o
   3  10  14        4.01       -2.52      3.87 o
   4  10  14        2.01        1.57      4.47 o
   5  10  14        4.58        3.52      3.15 o
   6  10  14        5.15        5.12      3.80 o
  -4  11  14        6.16        2.48      5.76 o
  -3  11  14        9.41       10.13      3.99 o
  -2  11  14       11.44       16.35      4.48 o
  -1  11  14       33.55       37.00      5.50 o
   0  11  14        0.01       -1.37      3.40 o
   1  11  14       34.10       53.06     15.74 o
   2  11  14       11.19       13.76      4.47 o
   3  11  14        9.51        5.28      5.03 o
   4  11  14        6.14        6.20      5.38 o
   5  11  14        0.25       -4.21      4.88 o
  -4  12  14        5.60       -3.49      6.01 o
  -3  12  14        7.94        6.17      5.60 o
  -2  12  14       69.90       81.80      7.50 o
  -1  12  14       14.01       15.61      7.74 o
   0  12  14        0.37       -0.81      3.50 o
   1  12  14       13.51       12.38      4.76 o
   2  12  14       70.57       83.59      7.15 o
   3  12  14        8.07        5.10      5.50 o
   4  12  14        5.49        2.67      5.79 o
  -2  13  14        5.97        2.32      4.61 o
  -1  13  14       16.60       15.74      4.84 o
   0  13  14       28.71       36.78      5.96 o
   1  13  14       16.89       15.88      7.42 o
   2  13  14        5.81        6.24      7.20 o
  -2  14  14        3.53        4.50      6.04 o
  -1  14  14       19.41       12.92      5.11 o
   0  14  14        6.09       19.32      5.55 o
   1  14  14       19.55       22.20      4.50 o
   2  14  14        3.51       11.98      7.36 o
   1   0  15       32.47       39.97      2.73 o
   2   0  15       60.59       58.39      4.29 o
   3   0  15       15.52       17.96      2.64 o
   4   0  15        4.18        3.56      2.72 o
   5   0  15        4.74        4.50      2.70 o
   6   0  15        3.81        5.92      4.58 o
   7   0  15        7.98        6.89      2.65 o
   8   0  15        9.58       12.22      3.94 o
  -8   1  15        2.94        3.43      4.47 o
  -7   1  15        0.63       -0.91      2.64 o
  -6   1  15       11.05       17.32      3.46 o
  -5   1  15        2.64       -0.33      2.41 o
  -4   1  15        1.13       -0.99      4.23 o
  -3   1  15        7.24        2.62      2.02 o
  -2   1  15      157.66      170.09      6.07 o
  -1   1  15        3.95        1.06      2.02 o
   0   1  15        4.01        4.60      1.81 o
   1   1  15        3.49        2.47      1.75 o
   2   1  15      154.48      164.14      5.19 o
   3   1  15        7.42        7.77      2.22 o
   4   1  15        1.26        0.11      2.42 o
   5   1  15        2.42        1.11      6.18 o
   6   1  15       10.64        6.67      3.13 o
   7   1  15        0.66        0.48      2.37 o
   8   1  15        2.73        9.37      5.38 o
  -7   2  15        3.56        2.00      2.47 o
  -6   2  15        1.80       -0.61      2.55 o
  -5   2  15        3.62        1.07      4.25 o
  -4   2  15       60.80       67.73      6.18 o
  -3   2  15       22.49       23.22      2.95 o
  -2   2  15        4.17       -0.02      2.01 o
  -1   2  15        2.11        1.46      3.38 o
   0   2  15        4.51        3.54      1.85 o
   1   2  15        2.00        0.94      1.72 o
   2   2  15        3.84       -0.25      2.12 o
   3   2  15       23.38       21.62      3.26 o
   4   2  15       60.71       65.03      4.95 o
   5   2  15        3.42        1.95      2.67 o
   6   2  15        1.69       -1.03      2.60 o
   7   2  15        3.51        4.91      2.58 o
  -7   3  15        0.96        1.77      2.47 o
  -6   3  15        1.75        0.97      2.86 o
  -5   3  15       39.52       48.17      7.71 o
  -4   3  15        3.73        1.02      2.64 o
  -3   3  15       99.34       94.58      6.70 o
  -2   3  15       11.78        3.97      5.74 o
  -1   3  15       95.86      106.36      6.22 o
   0   3  15      200.75      214.63      7.19 o
   1   3  15       94.97       97.06      4.38 o
   2   3  15       12.21        7.43      4.53 o
   3   3  15       98.61      102.66      4.33 o
   4   3  15        3.88        2.73      2.91 o
   5   3  15       38.99       39.54      4.29 o
   6   3  15        1.86        2.90      3.68 o
   7   3  15        0.97        0.42      2.49 o
  -7   4  15        4.20        5.49      2.39 o
  -6   4  15        3.61       -0.09      2.26 o
  -5   4  15       20.04       15.69      2.87 o
  -4   4  15      185.87      214.98      7.99 o
  -3   4  15       21.37       18.16      2.79 o
  -2   4  15       13.78       11.57      2.68 o
  -1   4  15      169.99      181.06      6.52 o
   0   4  15        1.67       -0.27      2.09 o
   1   4  15      168.88      166.26      5.78 o
   2   4  15       13.57       21.93      3.24 o
   3   4  15       20.75       30.22      3.41 o
   4   4  15      186.87      206.79     13.98 o
   5   4  15       20.20       14.79      3.55 o
   6   4  15        3.52        1.97      3.74 o
   7   4  15        4.10        6.38      2.71 o
  -7   5  15        0.62        1.27      3.43 o
  -6   5  15        1.41       -0.07      2.42 o
  -5   5  15       14.32       15.18      3.28 o
  -4   5  15       14.68       12.66      2.89 o
  -3   5  15       56.00       52.38      3.98 o
  -2   5  15       10.47        8.88      2.64 o
  -1   5  15       28.86       26.76      3.19 o
   0   5  15        4.48        4.64      2.32 o
   1   5  15       28.45       29.87      3.44 o
   2   5  15        9.60        5.13      2.42 o
   3   5  15       56.55       61.74      4.66 o
   4   5  15       14.02       10.60      4.59 o
   5   5  15       14.01        9.97      4.47 o
   6   5  15        1.52        6.73      4.25 o
   7   5  15        0.62       -0.07      3.27 o
  -7   6  15        1.05        2.82      2.45 o
  -6   6  15        1.94        6.33      2.77 o
  -5   6  15        2.18        0.57      2.80 o
  -4   6  15       24.58       20.05      3.98 o
  -3   6  15       20.67       21.97      3.79 o
  -2   6  15       12.85       10.39      2.98 o
  -1   6  15        5.52        8.56      3.76 o
   0   6  15       35.03       31.38      4.21 o
   1   6  15        5.54        6.44      3.49 o
   2   6  15       12.51       10.92      2.81 o
   3   6  15       19.44       25.24      3.43 o
   4   6  15       23.98       22.27      5.28 o
   5   6  15        2.26        1.67      3.90 o
   6   6  15        1.98        2.01      3.98 o
   7   6  15        1.09        1.75      3.15 o
  -7   7  15        1.36       -3.90      3.90 o
  -6   7  15        9.34        3.62      3.32 o
  -5   7  15       21.98       23.25      5.21 o
  -4   7  15       19.85       18.61      4.15 o
  -3   7  15        3.22        2.55      2.48 o
  -2   7  15       22.76       25.38      5.76 o
  -1   7  15       48.60       39.69      4.78 o
   0   7  15        0.66        3.52      2.91 o
   1   7  15       47.99       52.59      4.35 o
   2   7  15       22.43       29.44      3.71 o
   3   7  15        3.36        3.97      2.60 o
   4   7  15       19.20       19.28      5.57 o
   5   7  15       21.98       19.38      5.44 o
   6   7  15        9.06        8.66      3.51 o
  -6   8  15        7.15        9.45      3.20 o
  -5   8  15        3.45        3.53      3.42 o
  -4   8  15        7.39       -0.45      6.45 o
  -3   8  15       14.21       19.38      5.71 o
  -2   8  15       49.86       47.32      5.24 o
  -1   8  15       10.53        8.56      3.34 o
   0   8  15      109.24      106.11      6.96 o
   1   8  15       10.30        7.38      3.36 o
   2   8  15       49.55       44.63      4.25 o
   3   8  15       13.22       21.45      6.04 o
   4   8  15        7.77       11.04      4.91 o
   5   8  15        3.50        0.53      4.31 o
   6   8  15        7.39        3.49      5.43 o
  -6   9  15        6.67        7.24      5.55 o
  -5   9  15        7.11       11.61      4.88 o
  -4   9  15        7.11       10.69      5.66 o
  -3   9  15        4.03        4.03      4.51 o
  -2   9  15        9.13        6.57      3.64 o
  -1   9  15       19.58       25.76      4.65 o
   0   9  15        2.01        3.20      3.38 o
   1   9  15       19.72       19.78      4.42 o
   2   9  15        8.52        3.78      5.21 o
   3   9  15        3.82        6.45      4.78 o
   4   9  15        7.05       -0.13      4.09 o
   5   9  15        7.02        9.98      3.61 o
   6   9  15        6.65        6.08      3.75 o
  -5  10  15        2.74       -0.72      5.72 o
  -4  10  15        9.60       15.98      6.57 o
  -3  10  15        4.71       -0.63      4.88 o
  -2  10  15       24.02       22.52      8.65 o
  -1  10  15        1.14        3.45      3.40 o
   0  10  15       42.31       41.58      6.28 o
   1  10  15        1.24        1.84      3.49 o
   2  10  15       24.03       23.29      4.77 o
   3  10  15        4.66       -0.44      4.18 o
   4  10  15        9.93       14.41      5.66 o
   5  10  15        2.73        6.39      5.98 o
  -4  11  15        5.66        3.21      6.42 o
  -3  11  15        0.87        1.13      4.97 o
  -2  11  15        5.49        2.80      6.37 o
  -1  11  15        6.43        7.10      4.10 o
   0  11  15        4.35        5.62      4.03 o
   1  11  15        6.36       13.42      4.41 o
   2  11  15        5.56        1.25      4.12 o
   3  11  15        0.77        6.26      5.47 o
   4  11  15        5.64        1.79      5.88 o
  -3  12  15        1.88       -5.38      5.38 o
  -2  12  15       10.03       13.93      4.93 o
  -1  12  15        5.17       11.60      4.71 o
   0  12  15        4.35        8.66      4.55 o
   1  12  15        4.91        5.43      4.52 o
   2  12  15       10.13       20.02      5.17 o
   3  12  15        1.86        0.69      4.91 o
  -2  13  15        0.12       -1.16      4.21 o
  -1  13  15        1.97        4.90      4.41 o
   0  13  15        0.98        0.35      3.98 o
   1  13  15        2.05        3.15      4.36 o
  -1  14  15        4.75       -2.20      6.35 o
   0  14  15        0.92        5.88      6.76 o
   1  14  15        4.57        4.34      7.90 o
   0   0  16       45.24       41.38      4.57 o
   1   0  16        7.82        9.54      3.23 o
   2   0  16        2.08        1.57      2.61 o
   3   0  16       13.87       10.79      3.77 o
   4   0  16        7.54        5.33      2.82 o
   5   0  16        0.31        2.63      2.72 o
   6   0  16        5.53        3.94      2.98 o
   7   0  16        2.54        0.69      2.44 o
  -7   1  16        3.31        0.18      2.88 o
  -6   1  16        1.57        0.62      2.70 o
  -5   1  16        5.52        8.34      3.21 o
  -4   1  16        2.20        2.45      2.87 o
  -3   1  16        1.95        1.00      2.51 o
  -2   1  16      109.85       95.33      6.62 o
  -1   1  16      128.34      122.11      6.66 o
   0   1  16        5.88        4.98      3.16 o
   1   1  16      127.61      134.97      5.92 o
   2   1  16      110.12       93.15      4.98 o
   3   1  16        2.14       -0.15      2.46 o
   4   1  16        1.98        5.66      3.99 o
   5   1  16        5.07        2.23      2.82 o
   6   1  16        1.54       -1.16      3.51 o
   7   1  16        3.31        1.86      2.55 o
  -7   2  16        8.30        3.78      2.79 o
  -6   2  16        2.96        2.39      2.89 o
  -5   2  16       11.05       14.43      3.55 o
  -4   2  16        9.55        5.25      4.06 o
  -3   2  16       26.28       29.61      3.97 o
  -2   2  16       18.60       18.89      3.67 o
  -1   2  16       82.57       79.04      5.59 o
   0   2  16       28.20       25.43      3.21 o
   1   2  16       83.24       91.83      5.10 o
   2   2  16       19.69       18.35      3.44 o
   3   2  16       26.51       30.02      3.48 o
   4   2  16        9.46       12.58      4.84 o
   5   2  16       11.17        3.70      6.28 o
   6   2  16        2.83       -0.43      3.21 o
   7   2  16        8.68       11.82      5.57 o
  -7   3  16        3.76        2.14      2.79 o
  -6   3  16        1.13        1.99      2.91 o
  -5   3  16       12.99        9.18      4.59 o
  -4   3  16       10.62       10.13      4.66 o
  -3   3  16       46.94       45.64      4.80 o
  -2   3  16      210.69      210.19      8.87 o
  -1   3  16       55.08       57.55      4.02 o
   0   3  16       25.85       18.23      2.98 o
   1   3  16       53.99       53.64      4.18 o
   2   3  16      213.13      220.02      9.13 o
   3   3  16       47.14       57.17      5.03 o
   4   3  16       10.20        5.85      4.59 o
   5   3  16       12.80        7.93      4.47 o
   6   3  16        1.19        5.44      4.06 o
   7   3  16        3.78        2.64      3.21 o
  -7   4  16       10.24        9.29      3.19 o
  -6   4  16        4.37        6.89      5.60 o
  -5   4  16        5.79        8.75      5.02 o
  -4   4  16       18.22       14.45      3.51 o
  -3   4  16       57.15       58.32      4.29 o
  -2   4  16       31.33       37.22      3.56 o
  -1   4  16       58.00       61.63      5.58 o
   0   4  16        0.34       -1.50      2.53 o
   1   4  16       58.40       60.47      4.41 o
   2   4  16       31.33       33.66      3.77 o
   3   4  16       57.19       57.17      4.34 o
   4   4  16       18.77       19.69      5.35 o
   5   4  16        5.71        3.77      4.03 o
   6   4  16        4.48        1.98      3.93 o
   7   4  16       10.25        9.41      3.70 o
  -7   5  16        4.49        5.45      3.11 o
  -6   5  16       10.55       12.50      3.61 o
  -5   5  16        2.35        1.43      2.91 o
  -4   5  16       21.06       20.99      4.00 o
  -3   5  16        3.02        2.74      4.52 o
  -2   5  16       27.14       26.22      6.79 o
  -1   5  16       10.24        9.40      3.43 o
   0   5  16        0.17       -0.46      2.59 o
   1   5  16       10.41        9.96      3.44 o
   2   5  16       26.98       31.07      5.56 o
   3   5  16        2.83        3.42      2.66 o
   4   5  16       21.27       14.12      5.28 o
   5   5  16        2.34        0.47      3.90 o
   6   5  16       10.17       24.16      5.82 o
   7   5  16        4.69        2.73      3.53 o
  -6   6  16        1.79       -1.33      3.26 o
  -5   6  16        4.77        6.88      3.47 o
  -4   6  16       10.94        6.94      3.43 o
  -3   6  16       42.75       55.10      4.37 o
  -2   6  16        4.51        5.60      3.45 o
  -1   6  16        1.70       -1.29      2.78 o
   0   6  16        7.17       13.88      3.75 o
   1   6  16        1.54        1.74      2.96 o
   2   6  16        4.25        3.86      2.58 o
   3   6  16       42.34       41.74      7.08 o
   4   6  16       10.73        7.55      4.84 o
   5   6  16        4.72       17.14      5.35 o
   6   6  16        1.82       -0.29      2.94 o
  -6   7  16        0.86        1.94      3.48 o
  -5   7  16        4.56       -0.86      3.24 o
  -4   7  16       37.29       34.60      4.81 o
  -3   7  16        6.68        7.41      3.65 o
  -2   7  16        0.75       -2.73      2.82 o
  -1   7  16       35.75       41.50      4.97 o
   0   7  16        0.01       -0.55      2.85 o
   1   7  16       34.75       39.25      5.01 o
   2   7  16        0.76        0.38      2.57 o
   3   7  16        6.87        9.88      5.13 o
   4   7  16       36.40       34.25      6.64 o
   5   7  16        4.86        8.68      4.88 o
   6   7  16        0.83       -2.14      3.20 o
  -6   8  16        0.95       -0.35      5.35 o
  -5   8  16        1.71       -2.38      3.33 o
  -4   8  16        4.94        6.67      5.25 o
  -3   8  16       10.72        8.89      4.07 o
  -2   8  16        2.92       -0.48      3.11 o
  -1   8  16       15.73       13.26      3.97 o
   0   8  16       34.79       25.04      4.53 o
   1   8  16       15.42       11.04      3.78 o
   2   8  16        2.73        5.28      3.53 o
   3   8  16       10.29       10.85      5.38 o
   4   8  16        4.85        9.03      5.35 o
   5   8  16        1.74       -1.42      4.88 o
   6   8  16        0.99        5.41      4.81 o
  -5   9  16        1.96        2.48      5.91 o
  -4   9  16        7.56        5.91      5.98 o
  -3   9  16        9.72       14.06      6.32 o
  -2   9  16        9.40        2.80      3.66 o
  -1   9  16       14.43       13.45      6.12 o
   0   9  16        0.47        5.53      6.18 o
   1   9  16       14.47       17.63      4.64 o
   2   9  16        9.31       -2.33      3.21 o
   3   9  16        9.15       -0.72      4.69 o
   4   9  16        7.44        5.88      5.54 o
   5   9  16        1.87       -0.29      4.25 o
  -4  10  16        8.97        5.38      6.64 o
  -3  10  16        3.66        1.04      4.94 o
  -2  10  16       19.93       25.03     14.01 o
  -1  10  16        0.28       -2.01      4.73 o
   0  10  16        2.18       -0.71      6.21 o
   1  10  16        0.35       -2.82      3.43 o
   2  10  16       19.85       21.68      5.90 o
   3  10  16        3.57        2.48      5.10 o
   4  10  16        8.94       10.03      6.26 o
  -3  11  16        6.25       13.84      7.17 o
  -2  11  16        1.09       -1.97      3.68 o
  -1  11  16       15.21       19.52      5.96 o
   0  11  16        6.12        4.21      4.00 o
   1  11  16       14.80       15.82      4.83 o
   2  11  16        1.18        0.54      3.78 o
   3  11  16        6.16       12.49      6.10 o
  -2  12  16        1.39       -2.75      4.39 o
  -1  12  16        1.07        4.91      4.52 o
   0  12  16        3.15       12.04      4.59 o
   1  12  16        0.95        1.91      4.33 o
   2  12  16        1.26        6.45      6.57 o
  -2  13  16        2.96       -0.41      6.67 o
  -1  13  16        0.34        3.84      7.27 o
   0  13  16        0.71       -0.60      4.44 o
   1  13  16        0.26       15.60      8.21 o
   1   0  17       54.78       47.69      4.88 o
   2   0  17        8.88        4.04      2.93 o
   3   0  17       29.01       18.99      3.74 o
   4   0  17        0.63        3.08      4.21 o
   5   0  17        4.77        6.07      4.34 o
   6   0  17        6.71        2.48      3.96 o
   7   0  17        0.02        0.39      3.22 o
  -7   1  17        4.81        3.71      6.23 o
  -6   1  17        5.18        7.01      4.56 o
  -5   1  17        0.06       -1.38      3.65 o
  -4   1  17       37.09       30.86      6.20 o
  -3   1  17       40.72       35.77      4.40 o
  -2   1  17        6.91        9.30      3.22 o
  -1   1  17       30.38       23.37      4.03 o
   0   1  17        9.00       14.84      3.52 o
   1   1  17       30.95       26.70      3.49 o
   2   1  17        6.93        9.92      2.85 o
   3   1  17       40.92       35.07      4.40 o
   4   1  17       37.14       39.54      6.39 o
   5   1  17        0.08        4.53      4.12 o
   6   1  17        5.32       -2.77      3.99 o
   7   1  17        4.84        0.18      4.14 o
  -7   2  17        0.48        2.38      3.47 o
  -6   2  17        3.92       -0.22      4.25 o
  -5   2  17       53.66       49.79      7.17 o
  -4   2  17        0.57       -2.52      3.65 o
  -3   2  17       17.89       24.82      4.16 o
  -2   2  17        6.81        7.37      3.14 o
  -1   2  17       21.07       18.50      3.78 o
   0   2  17       15.15       17.64      3.74 o
   1   2  17       19.91       17.56      3.15 o
   2   2  17        7.52       10.06      2.80 o
   3   2  17       18.33       21.41      5.72 o
   4   2  17        0.62        2.45      4.31 o
   5   2  17       54.73       48.22      7.08 o
   6   2  17        4.14        8.56      4.81 o
   7   2  17        0.49       -0.37      3.30 o
  -7   3  17        5.35        1.51      4.34 o
  -6   3  17        0.42       -3.87      3.87 o
  -5   3  17        0.97       -3.65      3.65 o
  -4   3  17       12.46       14.09      5.47 o
  -3   3  17        3.91        7.07      3.71 o
  -2   3  17       11.99       13.80      3.65 o
  -1   3  17        4.59        6.05      3.10 o
   0   3  17        1.76        1.30      2.82 o
   1   3  17        4.69        4.00      2.45 o
   2   3  17       11.63       10.57      3.32 o
   3   3  17        3.88        6.12      2.84 o
   4   3  17       13.26        9.66      4.97 o
   5   3  17        0.95       -3.62      3.62 o
   6   3  17        0.52        9.31      4.69 o
   7   3  17        5.29        6.13      5.13 o
  -6   4  17        1.16        0.90      3.24 o
  -5   4  17        9.92        8.94      3.54 o
  -4   4  17       13.46       11.93      3.69 o
  -3   4  17        3.52        5.48      2.71 o
  -2   4  17        1.35        1.43      2.99 o
  -1   4  17       13.09        8.18      3.31 o
   0   4  17        5.18        0.03      7.82 o
   1   4  17       14.31       12.94      3.10 o
   2   4  17        1.39        1.08      2.84 o
   3   4  17        3.57        7.08      4.66 o
   4   4  17       13.53        8.21      4.84 o
   5   4  17       10.47       14.03      5.35 o
   6   4  17        1.17        1.01      4.37 o
  -6   5  17        2.63        3.78      3.47 o
  -5   5  17        2.86       -0.19      2.90 o
  -4   5  17        1.69        2.00      3.16 o
  -3   5  17       68.00       76.64      6.67 o
  -2   5  17        8.14       10.02      3.66 o
  -1   5  17       13.24       10.98      4.33 o
   0   5  17        8.31        2.27      3.12 o
   1   5  17       12.94       10.52      3.62 o
   2   5  17        8.34        6.18      2.85 o
   3   5  17       68.03       65.90      8.34 o
   4   5  17        1.60       -3.18      3.99 o
   5   5  17        2.88       -2.55      3.96 o
   6   5  17        2.62        3.99      5.00 o
  -6   6  17        3.45       -2.86      4.72 o
  -5   6  17        5.05        3.05      3.55 o
  -4   6  17       24.46       34.28      4.87 o
  -3   6  17       16.49       22.04      4.40 o
  -2   6  17       65.39       67.65      6.15 o
  -1   6  17       12.81        9.36      3.63 o
   0   6  17       55.39       58.00     10.36 o
   1   6  17       13.21       12.04      3.74 o
   2   6  17       65.34       70.59      5.19 o
   3   6  17       16.73        9.63      5.16 o
   4   6  17       24.45       20.04      5.91 o
   5   6  17        5.01       -2.80      4.47 o
   6   6  17        3.37        7.52      5.54 o
  -5   7  17        5.31        1.50      3.77 o
  -4   7  17        0.52        5.13      5.35 o
  -3   7  17       46.54       59.95      8.65 o
  -2   7  17        8.98        5.28      3.57 o
  -1   7  17        5.55        2.33      4.66 o
   0   7  17       10.78       12.76      4.44 o
   1   7  17        5.56        5.41      3.51 o
   2   7  17        9.02        5.09      3.57 o
   3   7  17       46.04       51.81      7.86 o
   4   7  17        0.50       -3.15      4.21 o
   5   7  17        5.42        9.50      5.66 o
   6   7  17        0.79       -4.18      4.18 o
  -4   8  17       12.57       13.21      6.45 o
  -3   8  17        5.83        6.04      5.72 o
  -2   8  17       11.67       12.88      5.33 o
  -1   8  17       24.05       21.20      6.20 o
   0   8  17        8.94        6.28      3.75 o
   1   8  17       23.98       24.73      5.41 o
   2   8  17       11.72        6.89      3.78 o
   3   8  17        5.92        8.30      5.38 o
   4   8  17       12.66        7.08      5.63 o
  -4   9  17       28.32       33.44      8.43 o
  -3   9  17        0.40       -0.13      5.16 o
  -2   9  17        0.21       -0.37      3.63 o
  -1   9  17        1.08        6.39      4.05 o
   0   9  17       17.62       18.36      4.80 o
   1   9  17        1.12        4.04      5.83 o
   2   9  17        0.23       -1.65      3.50 o
   3   9  17        0.41       -4.31      4.31 o
   4   9  17       28.38       27.77      7.30 o
  -3  10  17        3.71        6.42      6.51 o
  -2  10  17        9.04        8.81      4.38 o
  -1  10  17       18.48       17.39      6.29 o
   0  10  17        1.88        2.12      4.05 o
   1  10  17       18.56       16.90      5.03 o
   2  10  17        9.05        2.08      3.90 o
   3  10  17        3.78        2.42      5.38 o
  -2  11  17        1.04       -0.15      6.97 o
  -1  11  17        7.11        3.90      4.78 o
   0  11  17       20.53       15.72      5.17 o
   1  11  17        7.23        7.33      4.61 o
   2  11  17        1.07       11.64      6.73 o
  -2  12  17        7.63        7.20      7.11 o
  -1  12  17       13.79        5.36      7.93 o
   0  12  17        0.32        1.10      4.74 o
   1  12  17       13.80       26.52      7.83 o
   0   0  18       29.77       35.45      6.45 o
   1   0  18       41.79       41.58      4.89 o
   2   0  18        9.74       11.09      7.00 o
   3   0  18        0.39       -1.54      3.93 o
   4   0  18       35.91       42.40      7.14 o
   5   0  18        0.64       -2.23      4.03 o
   6   0  18        6.73        6.23      5.32 o
  -6   1  18        2.84       -0.38      5.16 o
  -5   1  18       19.41       24.13      6.10 o
  -4   1  18        1.00       -1.73      4.12 o
  -3   1  18       16.59       12.11      5.44 o
  -2   1  18       13.89       12.75      3.63 o
  -1   1  18       28.63       29.05      4.47 o
   0   1  18       31.87       32.01      4.50 o
   1   1  18       28.42       33.65      4.48 o
   2   1  18       13.88       19.50      8.93 o
   3   1  18       16.24        8.46      4.66 o
   4   1  18        1.09       -1.92      4.28 o
   5   1  18       19.35       19.88      5.88 o
   6   1  18        2.75       -3.21      4.84 o
  -6   2  18        0.88       -0.82      4.84 o
  -5   2  18       15.09       13.56      5.41 o
  -4   2  18       35.52       47.15      7.33 o
  -3   2  18       25.69       26.01      6.20 o
  -2   2  18       13.88        7.86      3.37 o
  -1   2  18       21.78       12.13      6.06 o
   0   2  18        4.90       -2.60      2.61 o
   1   2  18       21.76       20.37      8.16 o
   2   2  18       13.45        9.87      4.24 o
   3   2  18       25.80       26.17      6.04 o
   4   2  18       35.53       34.88      6.70 o
   5   2  18       15.18       16.33      5.91 o
   6   2  18        0.96       -3.27      4.78 o
  -6   3  18        0.87        3.15      5.13 o
  -5   3  18        0.45        1.64      4.66 o
  -4   3  18        2.25       -0.57      4.25 o
  -3   3  18       23.87       21.29      5.94 o
  -2   3  18       38.24       40.07      4.96 o
  -1   3  18        7.38        6.61      3.15 o
   0   3  18        2.95       -1.04      4.99 o
   1   3  18        7.37        3.99      3.21 o
   2   3  18       36.99       37.03      4.16 o
   3   3  18       23.81       24.13      6.17 o
   4   3  18        2.31        1.29      4.53 o
   5   3  18        0.48       -4.15      4.15 o
   6   3  18        0.77        3.96      5.32 o
  -6   4  18        6.01        7.33      5.22 o
  -5   4  18        2.70       -0.16      3.82 o
  -4   4  18        8.23        4.19      3.32 o
  -3   4  18       33.40       38.41      7.01 o
  -2   4  18        5.86        3.23      3.32 o
  -1   4  18        4.10        7.11      3.38 o
   0   4  18        0.00        5.22      3.32 o
   1   4  18        4.54        9.09      3.46 o
   2   4  18        5.84        5.55      3.02 o
   3   4  18       33.90       53.22      8.15 o
   4   4  18        8.05        6.73      4.69 o
   5   4  18        2.69        2.99      5.03 o
  -6   5  18        0.97       -0.31      5.19 o
  -5   5  18        6.37        8.30      4.04 o
  -4   5  18        6.51        0.47      4.59 o
  -3   5  18        6.72        6.26      4.91 o
  -2   5  18       36.40       39.08      5.24 o
  -1   5  18        1.45        1.82      3.06 o
   0   5  18       32.14       33.02      4.97 o
   1   5  18        1.24       -2.73      3.76 o
   2   5  18       36.69       45.87      5.45 o
   3   5  18        6.62        7.74      5.25 o
   4   5  18        6.46        2.11      4.69 o
   5   5  18        6.22        9.72      5.60 o
  -5   6  18        0.94        5.28      5.54 o
  -4   6  18       15.66       22.93      6.51 o
  -3   6  18       10.69       13.97      5.88 o
  -2   6  18       13.87       11.78      4.20 o
  -1   6  18        6.76        0.61      3.11 o
   0   6  18       37.13       32.83      5.06 o
   1   6  18        7.01        6.64      3.64 o
   2   6  18       14.05       16.96      4.64 o
   3   6  18       10.82       24.60      6.20 o
   4   6  18       15.41        9.81      5.47 o
   5   6  18        0.96       -1.32      5.32 o
  -4   7  18        2.46        4.37      5.85 o
  -3   7  18        4.26        5.38      4.97 o
  -2   7  18        1.03       -2.41      3.74 o
  -1   7  18        3.26        6.62      3.88 o
   0   7  18        7.60        8.57      4.31 o
   1   7  18        3.19        4.30      3.50 o
   2   7  18        1.06        1.18      3.51 o
   3   7  18        4.06       11.04      5.50 o
   4   7  18        2.33        2.99      5.66 o
  -4   8  18        8.39       10.22      6.45 o
  -3   8  18        2.50        1.64      5.66 o
  -2   8  18        5.87        1.46      3.76 o
  -1   8  18        2.59       -0.92      3.48 o
   0   8  18        0.15        2.71      3.57 o
   1   8  18        2.73        0.45      3.43 o
   2   8  18        5.89        3.54      4.07 o
   3   8  18        2.59        3.11      5.35 o
   4   8  18        7.89        3.68      5.91 o
  -3   9  18        4.03        7.45      6.61 o
  -2   9  18        1.84       -0.08      3.75 o
  -1   9  18        1.97       11.08      4.45 o
   0   9  18        9.52       14.81      4.61 o
   1   9  18        1.84        0.83      3.79 o
   2   9  18        1.59        1.73      3.91 o
   3   9  18        3.83        7.86      6.10 o
  -2  10  18        7.21       -0.23      4.35 o
  -1  10  18        3.25        8.44      7.74 o
   0  10  18        3.43        7.22      4.58 o
   1  10  18        3.02        4.25      4.45 o
   2  10  18        7.17        3.74      5.44 o
  -2  11  18        3.09       10.13      6.89 o
  -1  11  18        1.68        8.72      4.97 o
   0  11  18        0.09        0.78      4.49 o
   1  11  18        1.58        0.71      4.97 o
   1   0  19        6.90        7.47      3.54 o
   2   0  19        1.40        5.25      3.71 o
   3   0  19        7.75        9.75      5.57 o
   4   0  19        3.47        4.03      4.84 o
   5   0  19        5.35       11.51      5.82 o
  -5   1  19        8.18        9.78      5.85 o
  -4   1  19        5.01        3.65      5.00 o
  -3   1  19        9.40       11.86      5.44 o
  -2   1  19       53.50       62.30      5.79 o
  -1   1  19        3.71        5.11      3.20 o
   0   1  19        0.04        1.04      3.05 o
   1   1  19        3.94       10.36      3.90 o
   2   1  19       54.01       58.94      5.66 o
   3   1  19        9.34        9.34      5.06 o
   4   1  19        4.80        3.74      4.72 o
   5   1  19        8.35       10.76      5.82 o
  -5   2  19        6.39        3.24      5.50 o
  -4   2  19        5.17        4.62      5.16 o
  -3   2  19        2.88        7.01      4.62 o
  -2   2  19        8.85       12.79      3.84 o
  -1   2  19       15.36       20.61      4.25 o
   0   2  19        6.65        6.15      3.43 o
   1   2  19       15.24       18.20      4.01 o
   2   2  19        8.62       10.73      3.84 o
   3   2  19        3.01       -1.16      4.69 o
   4   2  19        5.50        3.74      4.72 o
   5   2  19        6.60        5.00      5.57 o
  -5   3  19        1.37       -1.01      5.25 o
  -4   3  19        0.69        2.11      4.94 o
  -3   3  19       10.91       14.22      5.63 o
  -2   3  19        1.46        0.86      5.88 o
  -1   3  19       17.96        6.59      3.50 o
   0   3  19       16.93       14.25      3.90 o
   1   3  19       18.32       20.67      4.29 o
   2   3  19        1.45       -2.67      2.83 o
   3   3  19       10.94       13.90      5.82 o
   4   3  19        0.80        1.76      5.13 o
   5   3  19        1.33       -2.48      5.19 o
  -5   4  19        6.15        9.72      6.13 o
  -4   4  19        6.87        1.42      5.32 o
  -3   4  19        6.66       -1.64      4.44 o
  -2   4  19        1.44        6.21      3.75 o
  -1   4  19       15.29       12.37      4.10 o
   0   4  19       28.12       31.51      4.89 o
   1   4  19       15.04       13.49      4.88 o
   2   4  19        1.51       -0.29      3.46 o
   3   4  19        6.87       -0.91      4.84 o
   4   4  19        6.95       10.22      5.72 o
   5   4  19        6.37        8.93      6.17 o
  -4   5  19        0.88        2.26      5.22 o
  -3   5  19        2.53        0.44      4.81 o
  -2   5  19       13.70       10.95      7.56 o
  -1   5  19        2.67        1.88      3.72 o
   0   5  19       14.93        3.55      3.64 o
   1   5  19        2.42       -2.94      3.32 o
   2   5  19       13.70       11.08      4.12 o
   3   5  19        2.53        0.25      4.81 o
   4   5  19        0.95        4.28      5.13 o
  -4   6  19        3.06        4.18      5.66 o
  -3   6  19        3.27       10.79      5.94 o
  -2   6  19       10.21        2.12      3.89 o
  -1   6  19        2.70        4.42      3.61 o
   0   6  19        1.01       -0.27      3.44 o
   1   6  19        2.74        0.24      3.39 o
   2   6  19       10.10        2.66      3.75 o
   3   6  19        3.59       -0.03      4.37 o
   4   6  19        3.18        9.66      6.20 o
  -3   7  19        5.93       -4.91      4.91 o
  -2   7  19       15.47       14.68      4.59 o
  -1   7  19        3.96        0.15      4.34 o
   0   7  19        0.48       -3.38      3.38 o
   1   7  19        3.79        0.24      3.49 o
   2   7  19       15.58       11.10      4.53 o
   3   7  19        5.75        4.81      5.28 o
  -3   8  19       20.90       30.01      7.86 o
  -2   8  19        9.41       14.66      4.76 o
  -1   8  19        2.10        5.30      4.07 o
   0   8  19        1.03        1.54      5.24 o
   1   8  19        2.12        0.19      5.47 o
   2   8  19        9.24       12.42      6.83 o
  -2   9  19        6.84        8.21      4.78 o
  -1   9  19        6.14        5.53      4.52 o
   0   9  19        5.13        3.94      4.40 o
   1   9  19        5.84        4.13      4.55 o
   2   9  19        7.09       19.85      7.05 o
  -2  10  19        1.94       -3.40      5.60 o
  -1  10  19        2.91        2.69      4.67 o
   0  10  19        1.89        0.33      4.29 o
   1  10  19        2.79        3.87      6.04 o
   0   0  20        0.09       -2.26      4.59 o
   1   0  20        9.29        6.71      3.66 o
   2   0  20        4.51        0.57      3.57 o
   3   0  20       15.24       18.72      6.51 o
   4   0  20        2.77       -3.99      3.99 o
  -4   1  20        8.06       14.00      5.91 o
  -3   1  20        4.05        1.86      4.97 o
  -2   1  20        1.15       -2.86      2.86 o
  -1   1  20        9.11        4.22      4.45 o
   0   1  20       10.43        6.81      4.80 o
   1   1  20        8.95       -0.18      7.19 o
   2   1  20        1.13       -1.86      5.19 o
   3   1  20        4.06        4.66      5.16 o
   4   1  20        8.30        7.52      5.63 o
  -4   2  20        3.38        4.69      5.76 o
  -3   2  20        8.15        8.78      5.28 o
  -2   2  20        1.75       -6.74      7.82 o
  -1   2  20       18.59       25.12      4.86 o
   0   2  20       54.29       57.82      5.99 o
   1   2  20       18.92       10.21      4.05 o
   2   2  20        2.00        3.56      3.70 o
   3   2  20        8.06       11.20      5.94 o
   4   2  20        3.35        7.55      5.88 o
  -4   3  20        0.09       -4.56      4.56 o
  -3   3  20       14.90       30.20      7.14 o
  -2   3  20        9.44        7.46      3.82 o
  -1   3  20        6.62        5.44      4.25 o
   0   3  20        0.07        0.14      4.21 o
   1   3  20        7.06       11.16      5.49 o
   2   3  20        9.49        3.69      3.92 o
   3   3  20       14.54       10.95      5.79 o
   4   3  20        0.08       -3.52      5.16 o
  -4   4  20        7.85        8.05      5.69 o
  -3   4  20        5.62        9.47      5.76 o
  -2   4  20       23.46       20.26     10.84 o
  -1   4  20       11.28        2.19      8.62 o
   0   4  20        0.12       -1.77      3.39 o
   1   4  20       11.29       12.48      4.31 o
   2   4  20       23.38       26.28      4.99 o
   3   4  20        5.67        3.24      5.72 o
   4   4  20        7.82        8.52      5.94 o
  -3   5  20        9.09        0.16      4.69 o
  -2   5  20        4.99        3.05      3.94 o
  -1   5  20        2.60       -3.04      3.29 o
   0   5  20        4.65        3.25      7.75 o
   1   5  20        2.44       -0.13      3.59 o
   2   5  20        5.00        0.65      3.57 o
   3   5  20        8.68        7.74      5.88 o
  -3   6  20        0.03       -3.37      5.54 o
  -2   6  20        0.42       -2.30      3.82 o
  -1   6  20        5.90        7.11      4.17 o
   0   6  20        2.90       -0.02      4.01 o
   1   6  20        6.21        7.47      4.25 o
   2   6  20        0.41        5.50      6.10 o
   3   6  20        0.04       -1.73      5.19 o
  -2   7  20        0.31       -3.18      3.18 o
  -1   7  20        1.13       -0.26      3.87 o
   0   7  20        6.65        1.81      4.16 o
   1   7  20        1.12       -0.56      3.93 o
   2   7  20        0.28        0.53      5.16 o
  -2   8  20        4.84        2.26      6.13 o
  -1   8  20        1.99        3.52      4.43 o
   0   8  20        0.23        3.15      4.07 o
   1   8  20        2.07        5.30      4.55 o
  -1   9  20        0.21       -3.59      6.01 o
   0   9  20        2.14        7.36      7.83 o
   1   9  20        0.25        8.81      7.42 o
   1   0  21       16.80       16.07      5.71 o
   2   0  21        6.07        8.06      4.21 o
   3   0  21        4.93        4.44      5.54 o
  -3   1  21        6.80        8.52      6.01 o
  -2   1  21        5.49       -3.16      3.16 o
  -1   1  21       28.67       19.07      4.75 o
   0   1  21        0.31        0.67      4.51 o
   1   1  21       28.84       34.08     10.02 o
   2   1  21        5.43       10.80      4.08 o
   3   1  21        6.80        2.48      5.10 o
  -3   2  21        0.37        5.54      5.88 o
  -2   2  21        3.20        2.61      3.75 o
  -1   2  21        0.85        0.04      4.83 o
   0   2  21       40.65       51.72      6.07 o
   1   2  21        0.84        4.88      3.79 o
   2   2  21        3.23        0.85      3.69 o
   3   2  21        0.35        2.14      5.54 o
  -3   3  21        4.71       11.98      6.17 o
  -2   3  21        7.61       12.05      4.55 o
  -1   3  21        4.40        8.78      4.29 o
   0   3  21        0.97        1.60      3.77 o
   1   3  21        4.37       12.60      4.27 o
   2   3  21        7.66        4.81      5.35 o
   3   3  21        4.64        6.45      6.13 o
  -2   4  21        3.20        2.19      3.98 o
  -1   4  21        4.99       -2.14      7.64 o
   0   4  21       32.11       40.34      7.31 o
   1   4  21        4.95        2.23      3.74 o
   2   4  21        3.26        4.03      5.98 o
  -2   5  21        4.88        1.01      3.95 o
  -1   5  21       12.07       16.36      4.97 o
   0   5  21        2.37       -5.38      8.67 o
   1   5  21       12.13       11.65      4.88 o
   2   5  21        4.64        1.82      5.44 o
  -1   6  21        2.60        2.68      6.89 o
   0   6  21        3.78       -1.13      3.84 o
   1   6  21        2.53        0.88      4.40 o
  -1   7  21        3.10       -0.53      4.48 o
   0   7  21        0.02       -5.03      5.03 o
   1   7  21        3.19        8.89      4.37 o
  -1   8  21        1.92       -3.77      5.98 o
   0   8  21        2.19       -5.79      5.79 o
   1   8  21        1.84       -2.74      6.76 o
   0   0  22        7.77       14.47      6.54 o
   1   0  22        6.25        5.99      4.21 o
   2   0  22        2.26       -5.47      5.47 o
  -2   1  22        0.56       -3.81      5.60 o
  -1   1  22        2.04       -3.30      4.20 o
   0   1  22        0.00       -2.23      3.40 o
   1   1  22        2.03        4.99      4.39 o
   2   1  22        0.61       -5.10      5.10 o
  -2   2  22        2.57        4.28      5.76 o
  -1   2  22        7.15        9.95      4.38 o
   0   2  22        1.19        5.28      4.03 o
   1   2  22        7.01        0.91      4.51 o
   2   2  22        2.64        4.50      6.13 o
  -2   3  22        3.88        7.08      5.98 o
  -1   3  22        0.10       -0.91      3.85 o
   0   3  22        2.55        0.27      3.80 o
   1   3  22        0.11        0.19      4.10 o
  -1   4  22        3.51       10.19      4.97 o
   0   4  22       13.54        5.89      4.46 o
   1   4  22        3.50        4.93      4.59 o
  -1   5  22        2.62       -0.41      6.32 o
   0   5  22        0.70       -1.01      4.39 o
   1   5  22        2.59        4.31      6.07 o
  -1   6  22        5.47       -6.57      6.57 o
   0   6  22        3.78       -5.85      5.85 o
   1   6  22        5.40       -5.54      5.54 o
   1   0  23        0.65       -5.57      5.57 o
  -1   1  23        4.95       -5.35      5.35 o
   0   1  23        7.93        4.08      4.59 o
   1   1  23        5.15        7.58      6.95 o
  -1   2  23        2.27        4.72      7.17 o
   0   2  23        0.06       -3.07      4.24 o
   1   2  23        2.15       -5.60      5.60 o
  -1   3  23        2.36        4.44      7.17 o
   0   3  23        0.71        8.27      7.45 o
   1   3  23        2.35        0.69      6.51 o
 
